# Supplementary material for: Global diversity and inferred ecophysiology of microorganisms with the potential for dissimilatory sulfate/sulfite reduction
Source: FEMS Microbiol Rev. 2023 Oct 5;47(5):fuad058. doi: 10.1093/femsre/fuad058 (PMC10591310; doi:10.1093/femsre/fuad058)
Supplement: fuad058_Supplemental_File [file fuad058_supplemental_file.xlsx]

## Sheet: Table_of_Contents
Supplementary Tables
Table S1. Overview of recovered Dsr-pathway genes and additional genes potentially involved in a dissimilatory sulfur metabolism in the (metagenome assembled) genomes of 902 DsrAB-encoding bacteria and 48 DsrAB-encoding archaea.
Table S2. Overview of commonly applied primer sets that target dsrAB genes either encoding reductive and or oxidative bacterial-type DsrAB.
Table S3. Coverage of dsrAB primers targeting reductive (DSR mixes) or oxidative (rDSR mixes) bacterial-type DsrAB. Coverages are provided as full match or with the tolerance of one mismatch (1 MM). The number of analyzed dsrA and dsrB gene sequences are indicated behind the respective phyla and were depending on the completeness of the respective gene sequences at the primer binding sites. If ph…

## Sheet: Table_S1
Table S1. Overview of recovered dsr-pathway genes and additional genes potentially involved in a dissimilatory sulfur metabolism in the (metagenome assembled) genomes of 902 dsrAB-encoding bacteria and 48 dsrAB-encoding archaea.
Accession	GTDB taxonomy (r214)	sat	aprA	aprB	qmoA	qmoB	qmoC	dsrA	dsrB	dsrC	dsrD	dsrE	dsrF	dsrH	dsrJ	dsrK	dsrL	dsrM	dsrO	dsrP	dsrR	dsrS	dsrT	asrA	asrB	asrC	sdo	sor	sreA	sreB	sreC	soxA	soxB	soxC	soxD	soxX	soxY	soxYZ	soxZ	phsA	fccB	sqr	cysD	cysN
GCF_000008665	d_Archaea;p_Halobacteriota;c_Archaeoglobi;o_Archaeoglobales;f_Archaeoglobaceae;g_Archaeoglobus;s_Archaeoglobus fulgidus	1	1	1	1	1	1	1	1	1	1	0	0	0	1	1	0	1	1	0	0	0	0	0	0	0	0	0	0	0	0	0	0	0	0	0	0	0	0	0	0	0	0	0
GCA_002507545	d_Archaea;p_Halobacteriota;c_Archaeoglobi;o_Archaeoglobales;f_Archaeoglobaceae;g_Archaeoglobus;s_Archaeoglobus sp002507545	1	1	1	1	1	1	1	1	1	1	0	0	0	1	1	0	2	2	0	0	0	0	0	0	0	0	0	0	0	0	0	0	0	0	0	0	0	0	0	0	0	0	0
GCA_002010195	d_Archaea;p_Halobacteriota;c_Archaeoglobi;o_Archaeoglobales;f_Archaeoglobaceae;g_Archaeoglobus_A;s_Archaeoglobus_A sp002010195	1	1	1	1	1	1	1	1	1	1	0	0	0	1	1	0	1	1	1	0	0	0	0	0	0	0	0	0	0	0	0	0	0	0	0	0	0	0	0	0	0	0	0
GCA_002011215	d_Archaea;p_Halobacteriota;c_Archaeoglobi;o_Archaeoglobales;f_Archaeoglobaceae;g_Archaeoglobus_A;s_Archaeoglobus_A sp002011215	1	1	1	1	1	1	1	1	1	1	0	0	0	1	1	0	1	1	1	0	0	0	0	0	0	0	0	0	0	0	0	0	0	0	0	0	0	0	0	0	0	0	0
GCA_002011235	d_Archaea;p_Halobacteriota;c_Archaeoglobi;o_Archaeoglobales;f_Archaeoglobaceae;g_Archaeoglobus_A;s_Archaeoglobus_A sp002011235	1	1	1	1	1	1	1	1	1	1	0	0	0	1	1	0	2	1	1	0	0	0	0	0	0	0	0	0	0	0	0	0	0	0	0	0	0	0	0	0	0	0	0
GCA_002494625	d_Archaea;p_Halobacteriota;c_Archaeoglobi;o_Archaeoglobales;f_Archaeoglobaceae;g_Archaeoglobus_A;s_Archaeoglobus_A sp002494625	1	1	1	1	1	1	1	1	1	1	0	0	0	1	1	0	1	1	1	0	0	0	0	0	0	0	0	0	0	0	0	0	0	0	0	0	0	0	0	0	0	0	0
GCA_003662985	d_Archaea;p_Halobacteriota;c_Archaeoglobi;o_Archaeoglobales;f_Archaeoglobaceae;g_Archaeoglobus_A;s_Archaeoglobus_A sp003662985	1	1	1	1	1	2	1	1	1	1	0	0	0	1	1	0	1	1	0	0	0	0	0	0	0	0	0	0	0	0	0	0	0	0	0	0	0	0	0	0	0	0	0
GCF_000385565	d_Archaea;p_Halobacteriota;c_Archaeoglobi;o_Archaeoglobales;f_Archaeoglobaceae;g_Archaeoglobus_A;s_Archaeoglobus_A sulfaticallidus	1	1	1	1	1	1	1	1	1	1	0	0	0	1	1	0	1	1	1	0	0	0	0	0	0	0	0	0	0	0	0	0	0	0	0	0	0	0	0	0	0	0	0
GCF_000025285	d_Archaea;p_Halobacteriota;c_Archaeoglobi;o_Archaeoglobales;f_Archaeoglobaceae;g_Archaeoglobus_B;s_Archaeoglobus_B profundus	1	1	1	1	1	1	1	1	1	1	0	0	0	1	1	0	1	0	0	0	0	0	0	0	0	0	0	0	0	0	0	0	0	0	0	0	0	0	0	0	0	0	0
GCA_003663025	d_Archaea;p_Halobacteriota;c_Archaeoglobi;o_Archaeoglobales;f_Archaeoglobaceae;g_Archaeoglobus_B;s_Archaeoglobus_B sp003663025	0	0	0	1	1	2	1	1	1	1	0	0	0	1	1	0	1	0	0	0	0	0	0	0	0	0	0	0	0	0	0	0	0	0	0	0	0	0	0	0	0	0	0
GCA_003663055	d_Archaea;p_Halobacteriota;c_Archaeoglobi;o_Archaeoglobales;f_Archaeoglobaceae;g_Archaeoglobus_C;s_Archaeoglobus_C sp003663055	1	1	1	0	2	1	1	1	1	1	0	0	0	1	1	0	1	0	0	0	0	0	0	0	0	0	0	0	0	0	0	0	0	0	0	0	0	0	0	0	0	0	0
GCA_003978865	d_Archaea;p_Halobacteriota;c_Archaeoglobi;o_Archaeoglobales;f_Archaeoglobaceae;g_Archaeoglobus_C;s_Archaeoglobus_C sp003978865	1	0	1	0	0	1	1	1	0	1	0	0	0	1	1	0	1	0	0	0	0	0	0	0	0	0	0	0	0	0	0	0	0	0	0	0	0	0	0	0	0	0	0
GCF_000194625	d_Archaea;p_Halobacteriota;c_Archaeoglobi;o_Archaeoglobales;f_Archaeoglobaceae;g_Archaeoglobus_C;s_Archaeoglobus_C veneficus	1	1	1	2	2	1	1	1	1	1	0	0	0	1	1	0	2	1	0	0	0	0	0	0	0	0	0	0	0	0	0	0	0	0	0	0	0	0	0	0	0	0	0
GCA_003662995	d_Archaea;p_Halobacteriota;c_Archaeoglobi;o_Archaeoglobales;f_Archaeoglobaceae;g_B5-G16;s_B5-G16 sp003662995	1	1	1	1	1	2	1	1	1	1	0	0	0	1	1	0	1	1	1	0	0	0	0	0	0	0	0	0	0	0	0	0	0	0	0	0	0	0	0	0	0	0	0
GCA_002010045	d_Archaea;p_Halobacteriota;c_Archaeoglobi;o_Archaeoglobales;f_Archaeoglobaceae;g_JdFR-22;s_JdFR-22 sp002010045	1	1	1	1	2	1	2	2	2	2	0	0	0	1	1	0	2	1	0	0	0	0	0	0	0	0	0	0	0	0	0	0	0	0	0	0	0	0	0	0	1	0	0
GCA_002010285	d_Archaea;p_Halobacteriota;c_Archaeoglobi;o_Archaeoglobales;f_Archaeoglobaceae;g_JdFR-41;s_JdFR-41 sp002010285	1	1	1	1	1	1	1	1	1	1	0	0	0	1	1	0	2	1	0	0	0	0	0	0	0	0	0	0	0	0	0	0	0	0	0	0	0	0	0	0	0	0	0
GCA_004347825	d_Archaea;p_Halobacteriota;c_Archaeoglobi;o_Archaeoglobales;f_Archaeoglobaceae;g_WYZ-LMO2;s_WYZ-LMO2 sp011605865	1	1	1	0	0	0	1	0	0	1	0	0	0	1	1	0	1	1	0	0	0	0	0	0	0	0	0	0	0	0	0	0	0	0	0	0	0	0	0	0	0	0	0
GCA_004347845	d_Archaea;p_Halobacteriota;c_Archaeoglobi;o_Archaeoglobales;f_Archaeoglobaceae;g_WYZ-LMO2;s_WYZ-LMO2 sp011605865	1	1	1	1	1	1	1	1	0	1	0	0	0	1	1	0	1	1	0	0	0	0	0	0	0	0	0	0	0	0	0	0	0	0	0	0	0	0	0	0	0	0	0
GCA_003661125	d_Archaea;p_Halobacteriota;c_Syntropharchaeia;o_ANME-1;f_ANME-1;g_QMVO01;s_QMVO01 sp003661125	0	0	0	0	0	0	1	1	0	0	0	0	0	0	0	0	0	0	0	0	0	0	0	0	0	0	0	0	0	0	0	0	0	0	0	0	0	0	0	0	0	1	0
GCA_002897955	d_Archaea;p_Hydrothermarchaeota;c_Hydrothermarchaeia;o_Hydrothermarchaeales;f_BMS3B;g_BMS3B;s_BMS3B sp002897955	0	0	0	0	0	0	1	1	1	0	0	0	0	0	1	0	1	0	0	0	0	0	0	0	0	0	0	0	0	0	0	0	0	0	0	0	0	0	0	0	0	0	0
GCA_003229935	d_Archaea;p_Hydrothermarchaeota;c_Hydrothermarchaeia;o_Hydrothermarchaeales;f_BMS3B;g_BMS3B;s_BMS3B sp003229935	0	0	0	0	0	0	1	1	0	0	0	0	0	0	1	0	1	0	0	0	0	0	0	0	0	0	0	0	0	0	0	0	0	0	0	0	0	0	0	0	0	0	0
GCA_002011125	d_Archaea;p_Hydrothermarchaeota;c_Hydrothermarchaeia;o_Hydrothermarchaeales;f_Hydrothermarchaeaceae;g_Hydrothermarchaeum;s_Hydrothermarchaeum profundi	1	0	0	0	0	0	0	2	1	0	0	0	0	0	1	0	1	1	0	0	0	0	0	0	0	0	0	0	0	0	0	0	0	0	0	0	0	0	0	0	0	0	0
GCA_002878135	d_Archaea;p_Thermoplasmatota;c_Thermoplasmata;o_ARK-15;f_ARK-15;g_ARK-15;s_ARK-15 sp002878135	0	0	0	0	0	0	0	1	1	0	0	0	0	0	0	0	0	0	0	0	0	0	0	0	0	0	0	0	0	0	0	0	0	0	0	0	0	0	0	0	0	0	0
GCA_002503985	d_Archaea;p_Thermoplasmatota;c_Thermoplasmata;o_UBA184;f_UBA184;g_UBA184;s_UBA184 sp002503985	1	0	0	0	0	0	1	1	0	0	0	0	0	0	1	0	0	0	0	0	0	0	0	0	0	2	0	0	0	0	0	0	0	0	0	0	0	0	0	0	0	0	0
GCA_004347975	d_Archaea;p_Thermoproteota;c_Korarchaeia;o_Korarchaeales;f_Korarchaeaceae;g_Methanodesulfokores;s_Methanodesulfokores washburnensis	0	0	0	0	0	1	1	1	0	1	0	0	0	0	1	0	2	0	0	0	0	0	0	0	0	0	0	0	0	0	0	0	0	0	0	0	0	0	0	0	0	0	0
GCF_003947435	d_Archaea;p_Thermoproteota;c_Korarchaeia;o_Korarchaeales;f_Korarchaeaceae;g_Methanodesulfokores;s_Methanodesulfokores washburnensis	0	0	0	0	0	1	1	1	0	1	0	0	0	0	1	0	2	0	0	0	0	0	0	0	0	0	0	0	0	0	0	0	0	0	0	0	0	0	0	0	0	0	0
GCA_002506605	d_Archaea;p_Thermoproteota;c_Nitrososphaeria;o_Conexivisphaerales;f_UBA164;g_UBA164;s_UBA164 sp002506605	0	0	0	0	0	0	1	1	0	0	0	0	0	0	1	0	0	0	0	0	0	0	0	0	0	0	0	0	0	0	0	0	0	0	0	0	0	0	0	0	0	0	0
Ga0180308	d_Archaea;p_Thermoproteota;c_Nitrososphaeria_A;o_Caldarchaeales;f_Wolframiiraptoraceae;g_Geocrenenecus;s_Geocrenenecus sp000405685	0	0	0	0	0	1	1	1	1	1	0	0	0	0	1	0	1	0	0	0	0	0	0	0	0	1	0	0	0	0	0	0	0	0	0	0	0	0	0	0	0	0	0
GCA_000405685	d_Archaea;p_Thermoproteota;c_Nitrososphaeria_A;o_Caldarchaeales;f_Wolframiiraptoraceae;g_Geocrenenecus;s_Geocrenenecus sp000405685	0	0	0	0	0	0	1	1	1	1	0	0	0	0	1	0	1	0	0	0	0	0	0	0	0	1	0	0	0	0	0	0	0	0	0	0	0	0	0	0	0	0	0
GCF_000018305	d_Archaea;p_Thermoproteota;c_Thermoprotei;o_Thermoproteales;f_Thermocladiaceae;g_Caldivirga;s_Caldivirga maquilingensis	1	1	1	0	0	0	1	1	1	0	0	0	0	0	1	0	0	0	0	0	0	0	0	0	0	0	0	0	0	0	0	0	0	0	0	0	0	0	0	0	0	0	0
GCF_001663375	d_Archaea;p_Thermoproteota;c_Thermoprotei;o_Thermoproteales;f_Thermocladiaceae;g_Caldivirga;s_Caldivirga sp001663375	1	1	1	0	0	0	1	1	1	0	0	0	0	0	1	0	1	0	0	0	0	0	0	0	0	0	0	0	0	0	0	0	0	0	0	0	0	0	0	0	0	0	0
GCA_002506515	d_Archaea;p_Thermoproteota;c_Thermoprotei;o_Thermoproteales;f_Thermocladiaceae;g_Caldivirga;s_Caldivirga sp002506515	1	0	1	0	0	0	1	1	1	0	0	0	0	0	1	0	1	0	0	0	0	0	0	0	0	0	0	0	0	0	0	0	0	0	0	0	0	0	0	0	0	0	0
GCA_001516585	d_Archaea;p_Thermoproteota;c_Thermoprotei;o_Thermoproteales;f_Thermocladiaceae;g_Thermocladium;s_Thermocladium sp001516585	1	1	1	0	0	0	0	1	1	0	0	0	0	0	1	0	0	0	0	0	0	0	0	0	0	0	0	0	0	0	0	0	0	0	0	0	0	0	0	0	0	0	0
GCA_002508315	d_Archaea;p_Thermoproteota;c_Thermoprotei;o_Thermoproteales;f_Thermocladiaceae;g_Thermocladium;s_Thermocladium sp002508315	1	1	1	0	0	0	0	1	1	0	0	0	0	0	1	0	0	0	0	0	0	0	0	0	0	0	0	0	0	0	0	0	0	0	0	0	0	0	0	0	0	0	0
GCF_000148385	d_Archaea;p_Thermoproteota;c_Thermoprotei;o_Thermoproteales;f_Thermocladiaceae;g_Vulcanisaeta;s_Vulcanisaeta distributa	1	1	0	0	0	0	1	1	0	0	0	0	0	0	0	0	0	0	0	0	0	0	0	0	0	0	0	0	0	0	0	0	0	0	0	0	0	0	0	0	0	0	0
GCF_000190315	d_Archaea;p_Thermoproteota;c_Thermoprotei;o_Thermoproteales;f_Thermocladiaceae;g_Vulcanisaeta;s_Vulcanisaeta moutnovskia	1	1	1	0	0	1	1	1	0	0	0	0	0	0	0	0	0	0	0	0	0	0	0	0	0	0	0	0	0	0	0	0	0	0	0	0	0	0	0	0	0	0	0
GCA_001316025	d_Archaea;p_Thermoproteota;c_Thermoprotei;o_Thermoproteales;f_Thermocladiaceae;g_Vulcanisaeta;s_Vulcanisaeta souniana	0	0	1	0	0	1	1	1	0	0	0	0	0	0	0	0	0	0	0	0	0	0	0	0	0	0	0	0	0	0	0	0	0	0	0	0	0	0	0	0	0	0	0
GCA_001316245	d_Archaea;p_Thermoproteota;c_Thermoprotei;o_Thermoproteales;f_Thermocladiaceae;g_Vulcanisaeta;s_Vulcanisaeta sp001316245	1	0	1	0	0	1	1	1	0	0	0	0	0	0	1	0	1	0	0	0	0	0	0	0	0	0	0	0	0	0	0	0	0	0	0	0	0	0	0	0	0	0	0
GCF_001748385	d_Archaea;p_Thermoproteota;c_Thermoprotei;o_Thermoproteales;f_Thermocladiaceae;g_Vulcanisaeta_B;s_Vulcanisaeta_B thermophila	1	1	1	0	0	0	2	2	0	0	0	0	0	0	1	0	0	0	0	0	0	0	0	0	0	0	0	0	0	0	0	0	0	0	0	0	0	0	0	0	0	0	0
GCA_000007225	d_Archaea;p_Thermoproteota;c_Thermoprotei;o_Thermoproteales;f_Thermoproteaceae;g_Pyrobaculum;s_Pyrobaculum aerophilum	1	0	0	0	0	0	2	2	0	0	0	0	0	0	0	0	0	0	0	0	0	0	0	0	0	0	0	0	0	0	0	0	0	0	0	0	0	0	0	0	0	0	0
GCA_000016385	d_Archaea;p_Thermoproteota;c_Thermoprotei;o_Thermoproteales;f_Thermoproteaceae;g_Pyrobaculum;s_Pyrobaculum arsenaticum	1	1	1	0	0	0	2	3	0	0	0	0	0	0	1	0	0	0	0	0	0	0	0	0	0	0	0	0	0	0	0	0	0	0	0	0	0	0	0	0	0	0	0
GCA_000015805	d_Archaea;p_Thermoproteota;c_Thermoprotei;o_Thermoproteales;f_Thermoproteaceae;g_Pyrobaculum;s_Pyrobaculum calidifontis	1	1	1	0	0	0	2	2	0	0	0	0	0	0	1	0	0	0	0	0	0	0	0	0	0	0	0	0	0	0	0	0	0	0	0	0	0	0	0	0	0	0	0
GCA_000234805	d_Archaea;p_Thermoproteota;c_Thermoprotei;o_Thermoproteales;f_Thermoproteaceae;g_Pyrobaculum;s_Pyrobaculum ferrireducens	1	1	1	0	0	0	2	2	0	0	0	0	0	0	1	0	0	0	0	0	0	0	0	0	0	0	0	0	0	0	0	0	0	0	0	0	0	0	0	0	0	0	0
GCF_000015205	d_Archaea;p_Thermoproteota;c_Thermoprotei;o_Thermoproteales;f_Thermoproteaceae;g_Pyrobaculum;s_Pyrobaculum islandicum	1	0	0	0	0	0	1	1	0	0	0	0	0	0	0	0	1	0	0	0	0	0	0	0	0	0	0	0	0	0	0	0	0	0	0	0	0	0	0	0	0	0	0
GCA_000019805	d_Archaea;p_Thermoproteota;c_Thermoprotei;o_Thermoproteales;f_Thermoproteaceae;g_Pyrobaculum;s_Pyrobaculum neutrophilum	0	0	0	0	0	0	1	1	0	0	0	0	0	0	0	0	1	0	0	0	0	0	0	0	0	0	0	0	0	0	0	0	0	0	0	0	0	0	0	0	0	0	0
GCA_000247545	d_Archaea;p_Thermoproteota;c_Thermoprotei;o_Thermoproteales;f_Thermoproteaceae;g_Pyrobaculum;s_Pyrobaculum oguniense	1	1	1	0	0	0	3	3	0	0	0	0	0	0	1	0	0	0	0	0	0	0	0	0	0	0	0	0	0	0	0	0	0	0	0	0	0	0	0	0	0	0	0
GCA_000960885	d_Archaea;p_Thermoproteota;c_Thermoprotei;o_Thermoproteales;f_Thermoproteaceae;g_Thermoproteus;s_Thermoproteus sp000960885	1	1	0	0	0	0	1	1	0	0	0	0	0	0	0	0	0	0	0	0	0	0	0	0	0	0	0	0	0	0	0	0	0	0	0	0	0	0	0	0	0	0	0
GCF_000253055	d_Archaea;p_Thermoproteota;c_Thermoprotei;o_Thermoproteales;f_Thermoproteaceae;g_Thermoproteus;s_Thermoproteus tenax	1	1	1	0	0	0	3	3	0	0	0	0	0	0	1	0	0	0	0	0	0	0	0	0	0	0	0	0	0	0	0	0	0	0	0	0	0	0	0	0	0	0	0
GCA_005223185	d_Bacteria;p_AABM5-125-24;c_B3-LCP;o_B3-LCP;f_B3-LCP;g_B3-LCP;s_B3-LCP sp005223185	1	1	1	0	2	2	1	1	1	1	0	0	0	2	1	1	1	2	1	0	0	1	0	0	0	1	0	0	0	0	0	0	0	0	0	0	0	0	1	0	0	0	0
GCA_003599535	d_Bacteria;p_AABM5-125-24;c_B3-LCP;o_B3-LCP;f_B3-LCP;g_SURF-9;s_SURF-9 sp003599535	1	1	1	0	1	1	1	1	1	1	0	0	0	1	1	1	1	1	1	0	0	1	0	0	0	1	0	0	0	0	0	0	0	0	1	0	0	0	0	0	0	0	0
GCA_003142355	d_Bacteria;p_Acidobacteriota;c_Terriglobia;o_Bryobacterales;f_Bryobacteraceae;g_Fen-178;s_Fen-178 sp003142355	0	0	0	0	0	0	1	1	1	1	0	0	0	0	0	0	1	0	0	0	0	0	0	0	0	1	0	0	0	0	0	0	0	0	0	0	0	0	0	0	0	1	1
GCA_003170915	d_Bacteria;p_Acidobacteriota;c_Terriglobia;o_Bryobacterales;f_Bryobacteraceae;g_Fen-178;s_Fen-178 sp003170915	0	0	0	0	0	0	1	1	1	1	0	0	0	1	1	0	1	1	0	0	0	0	0	0	0	0	0	0	0	0	0	0	0	0	1	0	0	0	0	0	0	0	0
GCA_003152325	d_Bacteria;p_Acidobacteriota;c_Terriglobia;o_Bryobacterales;f_Bryobacteraceae;g_PALSA-129;s_PALSA-129 sp003152325	0	0	0	0	0	0	1	1	1	1	0	0	0	0	1	0	1	0	0	0	0	0	0	0	0	2	0	0	0	0	0	0	0	1	1	0	0	0	0	0	0	1	1
GCF_900290315	d_Bacteria;p_Acidobacteriota;c_Terriglobia;o_Bryobacterales;f_Bryobacteraceae;g_Sulfopaludibacter;s_Sulfopaludibacter sp900290315	0	0	1	0	1	0	1	1	1	1	0	0	0	1	1	1	1	1	1	0	0	1	0	0	0	1	0	0	0	0	0	0	0	1	1	0	0	0	0	0	0	1	1
GCF_900290245	d_Bacteria;p_Acidobacteriota;c_Terriglobia;o_Terriglobales;f_Acidobacteriaceae;g_Terracidiphilus;s_Terracidiphilus gaucii	0	0	0	0	0	0	1	1	1	1	0	0	0	1	1	1*	1	1	1	0	0	1	0	0	0	1	0	0	0	0	0	0	0	0	1	0	0	0	0	0	0	1	1
GCA_003132325	d_Bacteria;p_Acidobacteriota;c_Terriglobia;o_Terriglobales;f_SbA1;g_Bog-209;s_Bog-209 sp003132325	2	1	1	0	1	2	1	1	1	1	0	0	0	1	1	1	1	0	1	0	0	1	0	0	0	1	0	0	0	0	0	0	0	0	1	0	0	0	0	0	0	0	0
GCA_003139095	d_Bacteria;p_Acidobacteriota;c_Terriglobia;o_Terriglobales;f_SbA1;g_Bog-209;s_Bog-209 sp003139095	2	1	1	0	1	2	1	1	2	1	0	0	0	2	1	1	1	1	1	0	0	1	0	0	0	2	0	0	0	0	0	0	0	0	2	0	0	0	0	0	0	0	0
GCA_003139995	d_Bacteria;p_Acidobacteriota;c_Terriglobia;o_Terriglobales;f_SbA1;g_Bog-209;s_Bog-209 sp003139995	1	0	0	0	0	0	1	1	2	1	0	0	0	1	1	1	1	1	1	0	0	1	0	0	0	1	0	0	0	0	0	0	0	0	0	0	0	0	0	0	0	0	0
GCA_003162255	d_Bacteria;p_Acidobacteriota;c_Terriglobia;o_Terriglobales;f_SbA1;g_Bog-209;s_Bog-209 sp003162255	1	0	0	0	0	0	1	1	2	1	0	0	0	0	1	1	1	1	1	0	0	1	0	0	0	1	0	0	0	0	0	0	0	0	0	0	0	0	0	0	0	0	0
GCA_003162935	d_Bacteria;p_Acidobacteriota;c_Terriglobia;o_Terriglobales;f_SbA1;g_Bog-209;s_Bog-209 sp003162935	1	0	0	0	0	0	1	1	1	1	0	0	0	1	1	1	1	1	1	0	0	1	0	0	0	1	0	0	0	0	0	0	0	0	1	0	0	0	0	0	0	0	0
GCF_900290255	d_Bacteria;p_Acidobacteriota;c_Terriglobia;o_Terriglobales;f_SbA1;g_Sulfotelmatobacter;s_Sulfotelmatobacter kueseliae	1	0	0	0	0	1	1	1	1	1	0	0	0	1	1	1*	1	1	1	0	0	1	0	0	0	1	0	0	0	0	0	0	0	0	1	0	0	0	0	0	0	0	0
GCA_003105185	d_Bacteria;p_Acidobacteriota;c_Thermoanaerobaculia;o_Thermoanaerobaculales;f_Sulfomarinibacteraceae;g_FEB-10;s_FEB-10 sp003105185	1	1	1	0	1	2	1	1	1	1	0	0	0	1	1	1	1	1	1	0	0	1	0	0	0	0	0	0	0	0	0	0	0	0	0	0	0	0	0	0	0	0	0
GCA_014764495	d_Bacteria;p_Acidobacteriota;c_Thermoanaerobaculia;o_Thermoanaerobaculales;f_Sulfomarinibacteraceae;g_Sulfomarinibacter;s_Sulfomarinibacter kjeldsenii	2	0	1	0	0	1	0	1	1	1	0	0	0	0	0	0	1	0	0	0	0	1	0	0	0	0	0	0	0	0	0	0	0	0	0	0	0	0	0	0	0	0	0
GCA_002279285	d_Bacteria;p_Acidobacteriota;c_Thermoanaerobaculia;o_Thermoanaerobaculales;f_Thermoanaerobaculaceae;g_RBG-13-68-16;s_RBG-13-68-16 sp002279285	1	1	1	0	1	1	1	1	0	1	0	0	0	0	0	1	0	0	0	0	0	0	0	0	0	0	0	0	0	0	0	0	0	0	0	0	0	0	0	0	0	0	0
GCA_003133645	d_Bacteria;p_Acidobacteriota;c_Thermoanaerobaculia;o_Thermoanaerobaculales;f_Thermoanaerobaculaceae;g_RBG-13-68-16;s_RBG-13-68-16 sp003133645	1	1	1	0	1	3	1	1	0	1	0	0	0	1	1	1	1	1	1	0	0	1	0	0	0	0	0	0	0	0	0	0	0	0	0	0	0	0	1	0	0	1	0
GCA_004298115	d_Bacteria;p_Acidobacteriota;c_Thermoanaerobaculia;o_Thermoanaerobaculales;f_Thermoanaerobaculaceae;g_RBG-13-68-16;s_RBG-13-68-16 sp004298115	1	1	1	0	1	1	1	1	0	1	0	0	0	1	1	1	1	1	1	0	0	1	0	0	0	0	0	0	0	0	0	0	0	0	0	0	0	0	0	0	0	1	0
GCA_002451015	d_Bacteria;p_Acidobacteriota;c_UBA6911;o_UBA6911;f_UBA6911;g_UBA6911;s_UBA6911 sp002451015	1	1	0	0	2	2	1	1	1	1	0	0	0	1	0	2	1	2	1	0	0	1	0	0	0	2	0	0	0	0	0	0	0	0	0	0	0	0	1	0	0	0	0
GCA_003170135	d_Bacteria;p_Acidobacteriota;c_Vicinamibacteria;o_Vicinamibacterales;f_Fen-181;g_Fen-181;s_Fen-181 sp003170135	0	0	0	0	0	0	1	1	1	1	0	0	0	1	1	0	1	1	1	0	0	1	0	0	0	0	0	0	0	0	0	0	0	0	0	0	0	0	0	0	0	0	0
GCA_003157675	d_Bacteria;p_Acidobacteriota;c_Vicinamibacteria;o_Vicinamibacterales;f_Fen-181;g_FEN-299;s_FEN-299 sp003157675	0	0	0	0	0	1	1	1	1	1	0	0	0	1	1	0	1	1	1	0	0	0	0	0	0	0	0	0	0	0	0	0	0	0	0	0	0	0	0	0	0	0	0
GCA_001767575	d_Bacteria;p_Actinomycetota;c_Aquicultoria;o_Aquicultorales;f_Aquicultoraceae;g_Aquicultor;s_Aquicultor primus	1	1	1	1	1	1	1	1	0	1	1	0	1	0	0	1	0	0	0	0	0	0	0	0	0	0	0	0	0	0	0	0	0	0	0	0	0	0	0	0	0	0	0
GCA_001871795	d_Bacteria;p_Actinomycetota;c_Aquicultoria;o_Aquicultorales;f_Aquicultoraceae;g_Aquicultor_A;s_Aquicultor_A secundus	1	1	1	1	1	1	1	1	0	1	1	0	1	1	1	1	1	1	1	0	0	1	0	0	0	1	0	0	0	0	0	0	0	0	0	0	0	0	0	0	0	0	0
GCF_000814825	d_Bacteria;p_Actinomycetota;c_Coriobacteriia;o_Coriobacteriales;f_Eggerthellaceae;g_Berryella;s_Berryella intestinalis	0	0	0	0	0	0	1	1	0	1	0	0	0	1	1	0	1	1	1	0	0	0	0	0	0	0	0	0	0	0	0	0	0	0	0	0	0	0	1	0	0	0	0
GCF_003339815	d_Bacteria;p_Actinomycetota;c_Coriobacteriia;o_Coriobacteriales;f_Eggerthellaceae;g_Eggerthella;s_Eggerthella sinensis	0	0	0	0	0	0	1	1	0	1	0	0	0	1	1	0	1	1	1	0	0	1	0	0	0	0	0	0	0	0	0	0	0	0	0	0	0	0	3	0	0	0	0
GCA_900170005	d_Bacteria;p_Actinomycetota;c_Coriobacteriia;o_Coriobacteriales;f_Eggerthellaceae;g_Gordonibacter;s_Gordonibacter massiliensis	0	0	0	0	0	0	1	1	0	1	0	0	0	1	1	0	1	1	1	0	0	1	0	0	0	0	0	0	0	0	0	0	0	0	0	0	0	0	2	0	0	0	0
GCF_000210055	d_Bacteria;p_Actinomycetota;c_Coriobacteriia;o_Coriobacteriales;f_Eggerthellaceae;g_Gordonibacter;s_Gordonibacter pamelaeae	0	0	0	0	0	0	1	1	0	1	0	0	0	1	1	0	2	1	1	0	0	0	0	0	0	0	0	0	0	0	0	0	0	0	0	0	0	0	2	0	0	0	0
GCF_003339845	d_Bacteria;p_Actinomycetota;c_Coriobacteriia;o_Coriobacteriales;f_Eggerthellaceae;g_Gordonibacter;s_Gordonibacter sp003339845	0	0	0	0	0	0	1	1	0	1	0	0	0	1	1	0	1	1	1	0	0	1	0	0	0	0	0	0	0	0	0	0	0	0	0	0	0	0	2	0	0	0	0
GCF_900199375	d_Bacteria;p_Actinomycetota;c_Coriobacteriia;o_Coriobacteriales;f_Eggerthellaceae;g_Gordonibacter;s_Gordonibacter urolithinfaciens	0	0	0	0	0	0	1	1	0	1	0	0	0	1	1	0	2	1	1	0	0	0	0	0	0	0	0	0	0	0	0	0	0	0	0	0	0	0	2	0	0	0	0
GCF_901411515	d_Bacteria;p_Actinomycetota;c_Coriobacteriia;o_Coriobacteriales;f_Eggerthellaceae;g_Raoultibacter;s_Raoultibacter sp901411515	0	0	0	0	0	0	1	1	0	1	0	0	0	1	1	0	1	1	1	0	0	1	0	0	0	0	0	0	0	0	0	0	0	0	0	0	0	0	2	0	0	0	0
GCF_002159915	d_Bacteria;p_Actinomycetota;c_Coriobacteriia;o_Coriobacteriales;f_Eggerthellaceae;g_Rubneribacter;s_Rubneribacter sp002159915	0	0	0	0	0	0	1	1	0	1	0	0	0	1	1	0	1	1	1	0	0	0	0	0	0	0	0	0	0	0	0	0	0	0	0	0	0	0	1	0	0	0	0
GCA_900552365	d_Bacteria;p_Actinomycetota;c_Coriobacteriia;o_Coriobacteriales;f_Eggerthellaceae;g_UMGS1502;s_UMGS1502 sp900552365	0	0	0	0	0	0	1	1	0	1	0	0	0	1	1	0	1	1	1	0	0	0	0	0	0	0	0	0	0	0	0	0	0	0	0	0	0	0	0	0	0	0	0
GCA_002293265	d_Bacteria;p_Actinomycetota;c_Coriobacteriia;o_Coriobacteriales;f_UBA8131;g_UBA8131;s_UBA8131 sp002293265	0	0	0	0	0	0	0	1	1	1	0	0	0	1	1	0	2	1	0	0	0	0	0	0	0	0	0	0	0	0	0	0	0	0	0	0	0	0	1	0	0	0	0
GCA_002897715	d_Bacteria;p_Actinomycetota;c_Thermoleophilia;o_BMS3ABIN01;f_BMS3ABIN01;g_BMS3ABIN01;s_BMS3ABIN01 sp002897715	1	1	1	0	1	1	1	1	0	1	1	0	1	0	1	1	1	1	0	0	0	0	0	0	0	0	0	0	0	0	0	0	0	0	0	0	0	0	0	0	0	0	0
GCA_003599855	d_Bacteria;p_Actinomycetota;c_Thermoleophilia;o_BMS3ABIN01;f_BMS3ABIN01;g_SURF-19;s_SURF-19 sp003599855	1	1	1	1	1	1	3	3	0	1	1	0	1	0	2	2	2	0	0	0	0	0	0	0	0	0	0	0	0	0	0	0	0	0	0	0	0	0	0	0	1	0	0
GCA_002779825	d_Bacteria;p_Armatimonadota;c_Abditibacteria;o_CG2-30-66-41;f_CG2-30-66-41;g_CG2-30-66-41;s_CG2-30-66-41 sp002779825	1	1	1	1	1	1	1	1	0	0	0	0	0	1	1	1*	1	1	1	0	0	0	0	0	0	0	0	0	0	0	0	0	0	0	0	0	0	0	1	0	0	0	0
GCF_002224645	d_Bacteria;p_Bacillota_B;c_Dehalobacteriia;o_Dehalobacteriales;f_Dehalobacteriaceae;g_Dehalobacterium;s_Dehalobacterium formicoaceticum	0	0	0	0	0	0	1	1	1	1	0	0	0	1	1	0	2	1	1	0	0	1	0	0	0	1	0	0	0	0	0	0	0	0	0	0	0	0	0	0	0	0	0
GCF_001029295	d_Bacteria;p_Bacillota_B;c_Desulfitobacteriia;o_Desulfitobacteriales;f_Desulfitobacteriaceae;g_Acididesulfobacillus;s_Acididesulfobacillus sp001029295	1	1	1	1	1	0	1	1	1	1	0	0	0	2	1	0	3	1	1	0	0	1	1	1	1	1	0	0	0	0	0	0	0	0	0	0	0	0	2	0	0	0	0
GCF_900143285	d_Bacteria;p_Bacillota_B;c_Desulfitobacteriia;o_Desulfitobacteriales;f_Desulfitobacteriaceae;g_Desulfitobacterium;s_Desulfitobacterium chlororespirans	0	0	0	0	0	0	1	1	1	1	0	0	0	1	1	0	2	1	1	0	0	1	0	0	0	1	0	0	0	0	0	0	0	0	0	0	0	0	0	0	0	1	0
GCF_000243155	d_Bacteria;p_Bacillota_B;c_Desulfitobacteriia;o_Desulfitobacteriales;f_Desulfitobacteriaceae;g_Desulfitobacterium;s_Desulfitobacterium dehalogenans	0	0	0	0	0	0	1	1	1	1	0	0	0	1	1	0	2	1	1	0	0	1	0	0	0	1	0	0	0	0	0	0	0	0	0	0	0	0	0	0	0	1	0
GCF_000243135	d_Bacteria;p_Bacillota_B;c_Desulfitobacteriia;o_Desulfitobacteriales;f_Desulfitobacteriaceae;g_Desulfitobacterium;s_Desulfitobacterium dichloroeliminans	0	0	0	0	0	0	1	1	1	1	0	0	0	1	1	0	2	1	1	0	0	1	0	0	0	1	0	0	0	0	0	0	0	0	0	0	0	0	1	0	0	0	0
GCF_000021925	d_Bacteria;p_Bacillota_B;c_Desulfitobacteriia;o_Desulfitobacteriales;f_Desulfitobacteriaceae;g_Desulfitobacterium;s_Desulfitobacterium hafniense	0	0	0	0	0	0	1	1	1	1	0	0	0	1	1	0	2	1	1	0	0	1	0	0	0	1	0	0	0	0	0	0	0	0	0	0	0	0	0	0	0	1	0
GCF_001029285	d_Bacteria;p_Bacillota_B;c_Desulfitobacteriia;o_Desulfitobacteriales;f_Desulfitobacteriaceae;g_Desulfosporosinus;s_Desulfosporosinus acididurans	1	2	2	2	2	0	1	1	1	1	0	0	0	3	1	0	2	1	1	0	0	1	1	1	1	1	0	0	0	0	0	0	0	0	0	0	0	0	1	0	0	0	0
GCF_000255115	d_Bacteria;p_Bacillota_B;c_Desulfitobacteriia;o_Desulfitobacteriales;f_Desulfitobacteriaceae;g_Desulfosporosinus;s_Desulfosporosinus acidiphilus	1	2	2	2	2	0	1	1	1	1	0	0	0	4	1	0	2	1	1	0	0	1	1	1	1	1	0	0	0	0	0	0	0	0	0	0	0	0	1	0	1	0	0
GCF_004766045	d_Bacteria;p_Bacillota_B;c_Desulfitobacteriia;o_Desulfitobacteriales;f_Desulfitobacteriaceae;g_Desulfosporosinus;s_Desulfosporosinus fructosivorans	1	1	1	1	0	0	1	1	1	1	0	0	0	2	1	0	2	1	2	0	0	1	0	0	0	1	0	0	0	0	0	0	0	0	0	0	0	0	2	0	0	0	0
GCF_900100785	d_Bacteria;p_Bacillota_B;c_Desulfitobacteriia;o_Desulfitobacteriales;f_Desulfitobacteriaceae;g_Desulfosporosinus;s_Desulfosporosinus hippei	1	1	1	1	1	0	1	1	1	1	0	0	0	2	1	0	2	1	1	0	0	2	0	0	0	1	0	0	0	0	0	0	0	0	0	0	0	0	0	0	0	0	0
GCF_900129935	d_Bacteria;p_Bacillota_B;c_Desulfitobacteriia;o_Desulfitobacteriales;f_Desulfitobacteriaceae;g_Desulfosporosinus;s_Desulfosporosinus lacus	1	1	1	1	1	0	1	1	1	1	0	0	0	3	1	0	2	1	2	0	0	1	0	0	0	1	0	0	0	0	0	0	0	0	0	0	0	0	2	0	0	0	0
GCF_000231385	d_Bacteria;p_Bacillota_B;c_Desulfitobacteriia;o_Desulfitobacteriales;f_Desulfitobacteriaceae;g_Desulfosporosinus;s_Desulfosporosinus meridiei	1	1	1	1	1	0	1	1	1	1	0	0	0	1	1	0	2	1	1	0	0	2	0	0	0	1	0	0	0	0	0	0	0	0	0	0	0	0	0	0	0	0	0
GCF_001936615	d_Bacteria;p_Bacillota_B;c_Desulfitobacteriia;o_Desulfitobacteriales;f_Desulfitobacteriaceae;g_Desulfosporosinus;s_Desulfosporosinus metallidurans	1	1	1	1	1	0	1	1	1	1	0	0	0	2	1	0	2	1	1	0	0	1	0	0	0	1	0	0	0	0	0	0	0	0	0	0	0	0	4	0	1	0	0
GCF_000235605	d_Bacteria;p_Bacillota_B;c_Desulfitobacteriia;o_Desulfitobacteriales;f_Desulfitobacteriaceae;g_Desulfosporosinus;s_Desulfosporosinus orientis	1	1	1	1	1	0	1	1	1	1	0	0	0	1	1	0	2	1	1	0	0	2	0	0	0	1	0	0	0	0	0	0	0	0	0	0	0	0	1	0	1	0	0
GCF_000224515	d_Bacteria;p_Bacillota_B;c_Desulfitobacteriia;o_Desulfitobacteriales;f_Desulfitobacteriaceae;g_Desulfosporosinus;s_Desulfosporosinus sp000224515	1	1	0	1	1	0	1	1	1	1	0	0	0	2	1	0	2	1	1	0	0	3	1	1	1	1	0	0	0	0	0	0	0	0	0	0	0	0	1	0	1	0	1
GCF_000765145	d_Bacteria;p_Bacillota_B;c_Desulfitobacteriia;o_Desulfitobacteriales;f_Desulfitobacteriaceae;g_Desulfosporosinus;s_Desulfosporosinus sp000765145	1	1	1	1	1	0	1	1	1	1	0	0	0	4	1	0	2	1	1	0	0	2	0	0	0	1	0	0	0	0	0	0	0	0	0	0	0	0	0	0	0	0	0
GCF_000960765	d_Bacteria;p_Bacillota_B;c_Desulfitobacteriia;o_Desulfitobacteriales;f_Desulfitobacteriaceae;g_Desulfosporosinus;s_Desulfosporosinus sp000960765	1	1	1	1	1	0	1	1	1	1	0	0	0	4	1	0	2	3	3	0	0	2	0	0	0	1	0	0	0	0	0	0	0	0	0	0	0	0	2	0	1	0	0
GCA_000961805	d_Bacteria;p_Bacillota_B;c_Desulfitobacteriia;o_Desulfitobacteriales;f_Desulfitobacteriaceae;g_Desulfosporosinus;s_Desulfosporosinus sp000961805	1	0	0	1	1	0	1	1	1	1	0	0	0	2	1	0	1	1	1	0	0	2	0	0	0	1	0	0	0	0	0	0	0	0	0	0	0	0	1	0	0	0	0
GCA_001516045	d_Bacteria;p_Bacillota_B;c_Desulfitobacteriia;o_Desulfitobacteriales;f_Desulfitobacteriaceae;g_Desulfosporosinus;s_Desulfosporosinus sp001516045	0	0	0	0	0	0	1	1	1	1	0	0	0	2	1	0	2	1	1	0	0	1	0	0	0	1	0	0	0	0	0	0	0	0	0	0	0	0	3	0	1	0	0
GCF_001707885	d_Bacteria;p_Bacillota_B;c_Desulfitobacteriia;o_Desulfitobacteriales;f_Desulfitobacteriaceae;g_Desulfosporosinus;s_Desulfosporosinus sp001707885	1	1	1	0	1	0	1	1	1	1	0	0	0	2	1	0	2	1	1	0	0	2	1	1	1	1	0	0	0	0	0	0	0	0	0	0	0	0	1	0	1	0	0
GCF_002196705	d_Bacteria;p_Bacillota_B;c_Desulfitobacteriia;o_Desulfitobacteriales;f_Desulfitobacteriaceae;g_Desulfosporosinus;s_Desulfosporosinus sp002196705	0	0	0	0	0	0	1	1	1	1	0	0	0	3	1	0	2	1	1	0	0	1	1	1	1	1	0	0	0	0	0	0	0	0	0	0	0	0	1	0	0	0	0
GCA_002404215	d_Bacteria;p_Bacillota_B;c_Desulfitobacteriia;o_Desulfitobacteriales;f_Desulfitobacteriaceae;g_Desulfosporosinus;s_Desulfosporosinus sp002404215	2	0	0	1	1	0	1	1	2	1	0	0	0	1	1	0	2	1	1	0	0	1	0	1	1	1	0	0	0	0	0	0	0	0	0	0	0	0	1	0	0	0	0
GCA_002413075	d_Bacteria;p_Bacillota_B;c_Desulfitobacteriia;o_Desulfitobacteriales;f_Desulfitobacteriaceae;g_Desulfosporosinus;s_Desulfosporosinus sp002413075	1	1	1	1	1	0	1	1	1	1	0	0	0	1	1	0	2	1	1	0	0	1	0	0	0	1	0	0	0	0	0	0	0	0	0	0	0	0	1	0	0	0	0
GCF_004766055	d_Bacteria;p_Bacillota_B;c_Desulfitobacteriia;o_Desulfitobacteriales;f_Desulfitobacteriaceae;g_Desulfosporosinus;s_Desulfosporosinus sp004766055	1	2	2	1	1	0	1	1	2	2	0	0	0	1	1	0	2	1	1	0	0	2	0	0	0	1	0	0	0	0	0	0	0	0	0	0	0	0	1	0	0	0	0
GCF_000244895	d_Bacteria;p_Bacillota_B;c_Desulfitobacteriia;o_Desulfitobacteriales;f_Desulfitobacteriaceae;g_Desulfosporosinus;s_Desulfosporosinus youngiae	1	1	1	1	1	0	1	1	1	1	0	0	0	1	1	0	2	1	1	0	0	1	0	0	0	1	0	0	0	0	0	0	0	0	0	0	0	0	0	0	0	0	0
GCA_001516055	d_Bacteria;p_Bacillota_B;c_Desulfitobacteriia;o_Desulfitobacteriales;f_Syntrophobotulaceae;g_Gracilibacter;s_Gracilibacter sp001516055	0	0	0	0	0	0	1	1	0	1	0	0	0	0	1	0	2	0	0	0	0	0	0	0	0	1	0	0	0	0	0	0	0	0	0	0	0	0	1	0	0	1	0
GCF_000024605	d_Bacteria;p_Bacillota_B;c_Desulfotomaculia;o_Ammonifexales;f_Ammonificaceae;g_Ammonifex;s_Ammonifex degensii	1	1	1	1	1	2	1	1	1	1	0	0	0	0	1	0	0	0	0	0	0	0	0	0	0	1	0	0	0	0	0	0	0	0	0	0	0	0	0	0	0	0	0
GCF_003368535	d_Bacteria;p_Bacillota_B;c_Desulfotomaculia;o_Ammonifexales;f_Ammonificaceae;g_Ammonifex;s_Ammonifex thiophilus	1	1	1	1	1	2	1	1	1	1	0	0	0	0	1	0	0	0	0	0	0	0	0	0	0	1	0	0	0	0	0	0	0	0	0	0	0	0	0	0	0	0	0
GCF_003815015	d_Bacteria;p_Bacillota_B;c_Desulfotomaculia;o_Ammonifexales;f_Ammonificaceae;g_Thermodesulfitimonas;s_Thermodesulfitimonas autotrophica	2	1	1	1	1	1	1	1	1	1	0	0	0	0	1	0	0	0	0	0	0	0	0	0	0	1	0	0	0	0	0	0	0	0	0	0	0	0	1	0	0	0	0
GCA_001899445	d_Bacteria;p_Bacillota_B;c_Desulfotomaculia;o_Ammonifexales;f_Desulforudaceae;g_Desulfopertinax;s_Desulfopertinax cowenii	1	1	1	1	1	0	1	1	1	1	0	0	0	0	1	0	0	0	0	0	0	0	0	0	0	1	0	0	0	0	0	0	0	0	0	0	0	0	0	0	0	0	0
GCA_002375985	d_Bacteria;p_Bacillota_B;c_Desulfotomaculia;o_Ammonifexales;f_Desulforudaceae;g_Desulfopertinax;s_Desulfopertinax sp002375985	1	1	1	1	1	0	1	1	1	1	0	0	0	0	1	0	0	0	0	0	0	0	0	0	0	1	0	0	0	0	0	0	0	0	0	0	0	0	0	0	0	0	0
GCF_000018425	d_Bacteria;p_Bacillota_B;c_Desulfotomaculia;o_Ammonifexales;f_Desulforudaceae;g_Desulforudis;s_Desulforudis audaxviator	2	1	1	1	1	0	1	1	1	1	0	0	0	0	1	0	0	0	0	0	0	0	0	0	0	1	0	0	0	0	0	0	0	0	0	0	0	0	0	0	0	0	0
GCA_002294005	d_Bacteria;p_Bacillota_B;c_Desulfotomaculia;o_Ammonifexales;f_Desulforudaceae;g_Desulforudis;s_Desulforudis sp002294005	2	1	1	1	1	0	1	1	1	1	0	0	0	0	1	0	0	0	0	0	0	0	0	0	0	1	0	0	0	0	0	0	0	0	0	0	0	0	0	0	0	0	0
GCA_003604975	d_Bacteria;p_Bacillota_B;c_Desulfotomaculia;o_Ammonifexales;f_Desulforudaceae;g_SURF-60;s_SURF-60 sp003604975	1	1	1	1	1	0	1	1	1	1	0	0	0	0	1	0	0	0	0	0	0	0	0	0	0	1	0	0	0	0	0	0	0	0	0	0	0	0	0	0	1	0	0
GCA_000961575	d_Bacteria;p_Bacillota_B;c_Desulfotomaculia;o_Desulfotomaculales;f_Desulfallaceae;g_BRH-c8a;s_BRH-c8a sp000961575	1	1	1	1	1	0	1	1	2	1	0	0	0	0	2	0	0	0	0	0	0	0	0	0	0	1	0	0	0	0	0	0	0	0	0	0	0	0	1	0	0	0	0
GCF_000430885	d_Bacteria;p_Bacillota_B;c_Desulfotomaculia;o_Desulfotomaculales;f_Desulfallaceae;g_Desulfallas;s_Desulfallas alcoholivorax	1	1	1	1	1	0	1	1	2	1	0	0	0	0	1	0	0	0	0	0	0	0	0	0	0	2	0	0	0	0	0	0	0	0	0	0	0	0	0	0	0	0	0
GCF_900113335	d_Bacteria;p_Bacillota_B;c_Desulfotomaculia;o_Desulfotomaculales;f_Desulfallaceae;g_Desulfallas;s_Desulfallas arcticus	1	1	1	1	1	0	1	1	3	1	0	0	0	0	2	0	0	0	0	0	0	0	1	1	1	2	0	0	0	0	0	0	0	0	0	0	0	0	0	0	0	0	0
GCF_900115975	d_Bacteria;p_Bacillota_B;c_Desulfotomaculia;o_Desulfotomaculales;f_Desulfallaceae;g_Desulfoscipio;s_Desulfoscipio geothermicus	1	1	1	1	1	0	1	1	2	1	0	0	0	0	1	0	0	0	0	0	0	0	0	0	0	2	0	0	0	0	0	0	0	0	0	0	0	0	1	0	0	0	0
GCF_000233715	d_Bacteria;p_Bacillota_B;c_Desulfotomaculia;o_Desulfotomaculales;f_Desulfallaceae;g_Sporotomaculum;s_Sporotomaculum gibsoniae	1	1	1	1	1	0	1	1	2	1	0	0	0	0	2	0	0	0	0	0	0	0	1	1	1	2	0	0	0	0	0	0	0	0	0	0	0	0	1	0	0	0	0
GCA_000802095	d_Bacteria;p_Bacillota_B;c_Desulfotomaculia;o_Desulfotomaculales;f_Desulfocucumaceae;g_BRHc4a;s_BRHc4a sp000802095	1	1	1	1	1	0	1	1	2	1	0	0	0	0	2	0	0	0	0	0	0	0	1	1	1	1	0	0	0	0	0	0	0	0	0	0	0	0	0	0	0	0	0
GCA_000961585	d_Bacteria;p_Bacillota_B;c_Desulfotomaculia;o_Desulfotomaculales;f_Desulfocucumaceae;g_BRHc4a;s_BRHc4a sp000961585	1	1	1	1	1	0	1	1	1	1	0	0	0	0	1	0	1	0	0	0	0	0	0	0	0	1	0	0	0	0	0	0	0	0	0	0	0	0	1	0	0	0	0
GCF_002933875	d_Bacteria;p_Bacillota_B;c_Desulfotomaculia;o_Desulfotomaculales;f_Desulfocucumaceae;g_Desulfocucumis;s_Desulfocucumis palustris	1	1	1	1	1	0	1	1	1	1	0	0	0	0	2	0	0	0	0	0	0	0	1	1	1	1	0	0	0	0	0	0	0	0	0	0	0	0	0	0	0	0	0
GCA_000961595	d_Bacteria;p_Bacillota_B;c_Desulfotomaculia;o_Desulfotomaculales;f_Desulfocucumaceae;g_Desulfocucumis;s_Desulfocucumis sp000961595	1	1	1	1	1	0	1	1	1	1	0	0	0	0	1	0	0	0	0	0	0	0	1	1	1	1	0	0	0	0	0	0	0	0	0	0	0	0	0	0	0	0	0
GCF_000024205	d_Bacteria;p_Bacillota_B;c_Desulfotomaculia;o_Desulfotomaculales;f_Desulfofarciminaceae;g_Desulfofarcimen;s_Desulfofarcimen acetoxidans	1	1	1	1	1	0	1	1	1	1	0	0	0	0	1	0	0	0	0	0	0	0	1	1	1	1	0	0	0	0	0	0	0	0	0	0	0	0	0	0	0	0	0
GCF_001592105	d_Bacteria;p_Bacillota_B;c_Desulfotomaculia;o_Desulfotomaculales;f_Desulfofarciminaceae;g_Desulfolucanica;s_Desulfolucanica intricata	1	1	1	1	1	0	1	1	1	1	0	0	0	0	1	0	0	0	0	0	0	0	0	0	0	1	0	0	0	0	0	0	0	0	0	0	0	0	2	0	0	0	0
GCF_000711975	d_Bacteria;p_Bacillota_B;c_Desulfotomaculia;o_Desulfotomaculales;f_Desulfohalotomaculaceae;g_Desulfofalx;s_Desulfofalx alkaliphila	1	1	1	1	1	0	1	1	1	1	0	0	0	0	1	0	1	0	0	0	0	0	0	0	0	1	0	0	0	0	0	0	0	0	0	0	0	0	0	0	0	0	0
GCF_900142375	d_Bacteria;p_Bacillota_B;c_Desulfotomaculia;o_Desulfotomaculales;f_Desulfotomaculaceae;g_Desulfotomaculum;s_Desulfotomaculum aeronauticum	1	1	1	1	1	0	2	2	1	2	0	0	0	0	1	0	1	0	0	0	0	0	1	1	1	2	0	0	0	0	0	0	0	0	0	0	0	0	0	0	0	0	0
GCA_004143605	d_Bacteria;p_Bacillota_B;c_Desulfotomaculia;o_Desulfotomaculales;f_Desulfotomaculaceae;g_Desulfotomaculum;s_Desulfotomaculum aquiferis	1	0	1	0	0	0	1	1	1	1	0	0	0	0	0	0	1	0	0	0	0	0	0	0	0	1	0	0	0	0	0	0	0	0	0	0	0	0	0	0	0	0	0
GCF_002005145	d_Bacteria;p_Bacillota_B;c_Desulfotomaculia;o_Desulfotomaculales;f_Desulfotomaculaceae;g_Desulfotomaculum;s_Desulfotomaculum ferrireducens	1	1	1	1	1	0	1	1	1	1	0	0	0	0	1	0	1	0	0	0	0	0	1	1	1	2	0	0	0	0	0	0	0	0	0	0	0	0	0	0	0	0	0
GCF_000315365	d_Bacteria;p_Bacillota_B;c_Desulfotomaculia;o_Desulfotomaculales;f_Desulfotomaculaceae;g_Desulfotomaculum;s_Desulfotomaculum hydrothermale	1	1	1	1	1	0	1	1	1	2	0	0	0	0	1	0	1	0	0	0	0	0	0	0	0	1	0	0	0	0	0	0	0	0	0	0	0	0	0	0	0	0	0
GCF_000189755	d_Bacteria;p_Bacillota_B;c_Desulfotomaculia;o_Desulfotomaculales;f_Desulfotomaculaceae;g_Desulfotomaculum;s_Desulfotomaculum nigrificans	1	1	1	1	1	0	1	1	1	1	0	0	0	0	1	0	1	0	0	0	0	0	1	1	2	1	0	0	0	0	0	0	0	0	0	0	0	0	1	0	0	0	0
GCF_002607855	d_Bacteria;p_Bacillota_B;c_Desulfotomaculia;o_Desulfotomaculales;f_Desulfotomaculaceae;g_Desulfotomaculum;s_Desulfotomaculum profundi	0	1	1	1	0	0	1	1	0	1	0	0	0	0	0	0	1	0	0	0	0	0	0	0	0	1	0	0	0	0	0	0	0	0	0	0	0	0	1	0	0	0	0
GCF_900129195	d_Bacteria;p_Bacillota_B;c_Desulfotomaculia;o_Desulfotomaculales;f_Desulfotomaculaceae;g_Desulfotomaculum;s_Desulfotomaculum putei	1	1	1	1	1	0	1	1	1	1	0	0	0	0	1	0	1	0	0	0	0	0	0	0	0	1	0	0	0	0	0	0	0	0	0	0	0	0	0	0	0	0	0
GCF_000016165	d_Bacteria;p_Bacillota_B;c_Desulfotomaculia;o_Desulfotomaculales;f_Desulfotomaculaceae;g_Desulfotomaculum;s_Desulfotomaculum reducens	1	1	1	1	1	0	1	1	1	1	0	0	0	0	1	0	1	0	0	0	0	0	0	0	0	1	0	0	0	0	0	0	0	0	0	0	0	0	0	0	0	0	0
GCF_000215085	d_Bacteria;p_Bacillota_B;c_Desulfotomaculia;o_Desulfotomaculales;f_Desulfotomaculaceae;g_Desulfotomaculum;s_Desulfotomaculum ruminis	1	1	1	1	1	0	2	2	1	2	0	0	0	0	1	0	1	0	0	0	0	0	0	0	0	2	0	0	0	0	0	0	0	0	0	0	0	0	0	0	0	0	0
GCF_900129285	d_Bacteria;p_Bacillota_B;c_Desulfotomaculia;o_Desulfotomaculales;f_Desulfovirgulaceae;g_Desulfofundulus;s_Desulfofundulus australicus	1	1	1	1	1	1	1	1	1	1	0	0	0	0	1	0	0	0	0	0	0	0	0	0	0	1	0	0	0	0	0	0	0	0	0	0	0	0	1	0	0	0	0
GCA_000214705	d_Bacteria;p_Bacillota_B;c_Desulfotomaculia;o_Desulfotomaculales;f_Desulfovirgulaceae;g_Desulfofundulus;s_Desulfofundulus kuznetsovii	1	1	1	1	1	1	1	1	1	1	0	0	0	0	1	0	0	0	0	0	0	0	0	0	0	1	0	0	0	0	0	0	0	0	0	0	0	0	1	0	0	0	0
GCF_003627965	d_Bacteria;p_Bacillota_B;c_Desulfotomaculia;o_Desulfotomaculales;f_Desulfovirgulaceae;g_Desulfofundulus;s_Desulfofundulus salinum	1	1	1	1	1	1	1	1	1	1	0	0	0	0	1	0	0	0	0	0	0	0	0	0	0	1	0	0	0	0	0	0	0	0	0	0	0	0	1	0	0	0	0
GCF_900142025	d_Bacteria;p_Bacillota_B;c_Desulfotomaculia;o_Desulfotomaculales;f_Desulfovirgulaceae;g_Desulfofundulus;s_Desulfofundulus thermosubterraneus	1	1	1	1	1	1	1	1	1	1	0	0	0	0	1	0	0	0	0	0	0	0	0	0	0	1	0	0	0	0	0	0	0	0	0	0	0	0	1	0	0	0	0
GCF_001655685	d_Bacteria;p_Bacillota_B;c_Desulfotomaculia;o_Desulfotomaculales;f_Desulfovirgulaceae;g_Desulfotomaculum_G;s_Desulfotomaculum_G copahuensis	1	1	1	1	1	0	1	1	1	1	0	0	0	0	1	0	0	0	0	0	0	0	1	1	1	1	0	0	0	0	0	0	0	0	0	0	0	0	0	0	0	0	0
GCF_000429345	d_Bacteria;p_Bacillota_B;c_Desulfotomaculia;o_Desulfotomaculales;f_Desulfovirgulaceae;g_Desulfovirgula;s_Desulfovirgula thermocuniculi	1	1	1	1	1	1	1	1	1	1	0	0	0	0	1	0	0	0	0	0	0	0	0	0	0	1	0	0	0	0	0	0	0	0	0	0	0	0	1	0	0	0	0
GCF_000376385	d_Bacteria;p_Bacillota_B;c_Desulfotomaculia;o_Desulfotomaculales;f_Desulfurisporaceae;g_Desulfurispora;s_Desulfurispora thermophila	1	1	1	1	1	0	1	1	1	1	0	0	0	0	1	0	0	0	0	0	0	0	0	0	0	1	0	0	0	0	0	0	0	0	0	0	0	0	1	0	0	0	0
GCF_004369225	d_Bacteria;p_Bacillota_B;c_Desulfotomaculia;o_Desulfotomaculales;f_Pelotomaculaceae;g_Pelotomaculum_B;s_Pelotomaculum_B propionicicum	0	0	0	0	0	0	1	1	2	1	0	0	0	0	1	0	0	0	0	0	0	0	0	0	0	1	0	0	0	0	0	0	0	0	0	0	0	0	0	0	0	0	0
GCF_002207765	d_Bacteria;p_Bacillota_B;c_Moorellia;o_Calderihabitantales;f_Calderihabitantaceae;g_Calderihabitans;s_Calderihabitans maritimus	2	0	0	0	1	0	1	1	1	1	0	0	0	1	1	0	2	1	1	0	0	1	0	0	0	1	0	0	0	0	0	0	0	0	0	0	0	0	0	0	0	1	0
GCF_000620305	d_Bacteria;p_Bacillota_B;c_Moorellia;o_Desulfitibacterales;f_Desulfitibacteraceae;g_Desulfitibacter;s_Desulfitibacter alkalitolerans	0	0	0	0	0	0	1	1	1	1	0	0	0	2	1	0	2	1	1	0	0	1	0	0	0	1	0	0	0	0	0	0	0	0	0	0	0	0	1	0	0	0	0
GCA_001515945	d_Bacteria;p_Bacillota_B;c_Moorellia;o_Desulfitibacterales;f_Desulfitibacteraceae;g_Desulfitibacter;s_Desulfitibacter sp001515945	0	0	0	0	0	0	1	1	1	1	0	0	0	2	2	0	2	1	1	0	0	1	0	0	0	1	0	0	0	0	0	0	0	0	0	0	0	0	1	0	0	0	0
GCF_002995755	d_Bacteria;p_Bacillota_B;c_Moorellia;o_Moorellales;f_Moorellaceae;g_Moorella;s_Moorella humiferrea	0	0	0	0	0	0	2	2	1	1	0	0	0	1	1	0	1	1	1	0	0	1	0	0	0	1	0	0	0	0	0	0	0	0	0	0	0	0	1	0	0	0	0
GCF_001594015	d_Bacteria;p_Bacillota_B;c_Moorellia;o_Moorellales;f_Moorellaceae;g_Moorella;s_Moorella mulderi	0	0	0	0	0	0	2	2	1	1	0	0	0	1	1	0	1	1	1	0	0	1	1	1	1	1	0	0	0	0	0	0	0	0	0	0	0	0	1	0	0	0	0
GCA_002383405	d_Bacteria;p_Bacillota_B;c_Moorellia;o_Moorellales;f_Moorellaceae;g_Moorella;s_Moorella sp002383405	0	0	0	0	0	0	2	2	1	0	0	0	0	1	1	0	1	1	1	0	0	1	0	0	0	1	0	0	0	0	0	0	0	0	0	0	0	0	0	0	0	0	0
GCF_003116935	d_Bacteria;p_Bacillota_B;c_Moorellia;o_Moorellales;f_Moorellaceae;g_Moorella;s_Moorella sp003116935	0	0	0	0	0	0	2	2	1	1	0	0	0	1	1	0	1	1	1	0	0	1	0	0	0	1	0	0	0	0	0	0	0	0	0	0	0	0	0	0	0	0	0
GCF_006538365	d_Bacteria;p_Bacillota_B;c_Moorellia;o_Moorellales;f_Moorellaceae;g_Moorella;s_Moorella sp006538365	0	0	0	0	0	0	2	2	1	1	0	0	0	1	1	0	1	1	1	0	0	1	1	1	1	1	0	0	0	0	0	0	0	0	0	0	0	0	1	0	0	0	0
GCF_002995805	d_Bacteria;p_Bacillota_B;c_Moorellia;o_Moorellales;f_Moorellaceae;g_Moorella;s_Moorella stamsii	0	0	0	0	0	0	2	2	1	1	0	0	0	1	1	0	1	1	1	0	0	1	0	0	0	1	0	0	0	0	0	0	0	0	0	0	0	0	1	0	0	0	0
GCF_001267405	d_Bacteria;p_Bacillota_B;c_Moorellia;o_Moorellales;f_Moorellaceae;g_Moorella;s_Moorella thermoacetica	0	0	0	0	0	0	2	2	1	1	0	0	0	1	1	0	1	1	1	0	0	1	1	1	1	1	0	0	0	0	0	0	0	0	0	0	0	0	1	0	0	0	0
GCF_001874605	d_Bacteria;p_Bacillota_B;c_Moorellia;o_Moorellales;f_Moorellaceae;g_Moorella;s_Moorella thermoacetica	0	0	0	0	0	0	2	2	1	1	0	0	0	1	1	0	1	1	1	0	0	1	0	0	0	1	0	0	0	0	0	0	0	0	0	0	0	0	1	0	0	0	0
GCF_900176005	d_Bacteria;p_Bacillota_B;c_Moorellia;o_Moorellales;f_Moorellaceae;g_Thermanaeromonas;s_Thermanaeromonas toyohensis	0	0	0	0	0	0	2	2	1	0	0	0	0	1	1	0	1	1	1	0	0	1	0	0	0	1	0	0	0	0	0	0	0	0	0	0	0	0	1	0	0	0	0
GCA_000987045	d_Bacteria;p_Bacillota_B;c_Moorellia;o_PH28-bin88;f_PH28-bin88;g_PH28-bin88;s_PH28-bin88 sp000987045	1	0	0	0	0	0	1	1	1	1	0	0	0	1	1	0	1	1	1	0	0	1	0	0	0	1	0	0	0	0	0	0	0	0	0	0	0	0	3	0	0	0	0
GCA_002339345	d_Bacteria;p_Bacillota_B;c_Moorellia;o_PH28-bin88;f_PH28-bin88;g_UBA2598;s_UBA2598 sp002339345	1	0	0	0	0	0	2	2	1	1	0	0	0	1	1	0	2	1	1	0	0	1	0	0	0	0	0	0	0	0	0	0	0	0	0	0	0	0	1	0	0	0	0
GCF_000746025	d_Bacteria;p_Bacillota_B;c_Peptococcia;o_DRI-13;f_DRI-13;g_Thermanaerosceptrum;s_Thermanaerosceptrum fracticalcis	0	0	0	0	0	0	1	1	1	1	0	0	0	0	1	0	2	0	0	0	0	0	1	1	1	1	0	0	0	0	0	0	0	0	0	0	0	0	0	0	0	0	0
GCA_000802045	d_Bacteria;p_Bacillota_B;c_Peptococcia;o_Peptococcales;f_BICA1-8;g_BICA1-8;s_BICA1-8 sp000802045	0	0	0	0	0	0	1	1	1	1	0	0	0	1	1	0	1	1	1	0	0	1	0	0	0	1	0	0	0	0	0	0	0	0	0	0	0	0	0	0	0	0	0
GCA_000961765	d_Bacteria;p_Bacillota_B;c_Peptococcia;o_Peptococcales;f_BICA1-8;g_BICA1-8;s_BICA1-8 sp000961765	0	0	0	0	0	0	1	1	1	1	0	0	0	2	1	0	2	1	1	0	0	1	0	0	0	2	0	0	0	0	0	0	0	0	0	0	0	0	1	0	0	0	0
GCF_900176035	d_Bacteria;p_Bacillota_B;c_Peptococcia;o_Peptococcales;f_Desulfonisporaceae;g_Desulfonispora;s_Desulfonispora thiosulfatigenes	0	0	0	0	0	0	1	1	1	1	0	0	0	0	1	0	0	0	0	0	0	0	1	1	1	1	0	0	0	0	0	0	0	0	0	0	0	0	0	0	0	0	0
GCF_900101835	d_Bacteria;p_Bacillota_B;c_Peptococcia;o_Peptococcales;f_Peptococcaceae;g_Peptococcus;s_Peptococcus niger	0	0	0	0	0	0	1	1	1	1	0	0	0	1	1	0	1	1	0	0	0	1	0	0	0	1	0	0	0	0	0	0	0	0	0	0	0	0	0	0	0	0	0
GCA_003343815	d_Bacteria;p_Bacillota_B;c_Peptococcia;o_Peptococcales;f_Peptococcaceae;g_QAKL01;s_QAKL01 sp003343815	0	0	0	0	0	0	1	1	1	1	0	0	0	1	1	0	1	1	1	0	0	1	0	0	0	1	0	0	0	0	0	0	0	0	0	0	0	0	0	0	0	0	0
GCA_900556545	d_Bacteria;p_Bacillota_B;c_Peptococcia;o_Peptococcales;f_Peptococcaceae;g_UBA7185;s_UBA7185 sp900556545	0	0	0	0	0	0	1	1	1	1	0	0	0	1	1	0	0	0	0	0	0	1	0	0	0	0	0	0	0	0	0	0	0	0	0	0	0	0	0	0	0	0	0
GCA_900552455	d_Bacteria;p_Bacillota_B;c_Peptococcia;o_Peptococcales;f_Peptococcaceae;g_UMGS1590;s_UMGS1590 sp900552455	0	0	0	0	0	0	1	1	1	1	0	0	0	1	1	0	1	1	0	0	0	1	1	1	1	1	0	0	0	0	0	0	0	0	0	0	0	0	0	0	0	0	0
GCA_900553245	d_Bacteria;p_Bacillota_B;c_Peptococcia;o_Peptococcales;f_Peptococcaceae;g_UMGS1590;s_UMGS1590 sp900553245	0	0	0	0	0	0	1	1	1	1	0	0	0	1	1	0	1	1	0	0	0	1	0	0	0	1	0	0	0	0	0	0	0	0	0	0	0	0	0	0	0	0	0
GCA_001513155	d_Bacteria;p_Bacillota_B;c_Syntrophomonadia;o_Syntrophomonadales;f_Syntrophomonadaceae;g_DTU018;s_DTU018 sp001513155	0	0	0	0	0	0	1	1	1	0	0	0	0	1	1	0	2	1	1	0	0	1	0	0	0	1	0	0	0	0	0	0	0	0	0	0	0	0	0	0	0	0	0
GCF_000983115	d_Bacteria;p_Bacillota_B;c_Syntrophomonadia;o_Syntrophomonadales;f_Syntrophomonadaceae;g_Syntrophomonas_B;s_Syntrophomonas_B zehnderi	0	0	0	0	0	0	1	1	1	1	0	0	0	1	1	0	2	1	1	0	0	1	0	0	0	1	0	0	0	0	0	0	0	0	0	0	0	0	0	0	0	0	0
GCA_002408445	d_Bacteria;p_Bacillota_B;c_Syntrophomonadia;o_Syntrophomonadales;f_Syntrophomonadaceae;g_UBA4851;s_UBA4851 sp002408445	0	0	0	0	0	0	2	2	2	2	0	0	0	2	2	0	2	2	2	0	0	2	1	1	1	1	0	0	0	0	0	0	0	0	0	0	0	0	0	0	0	1	0
GCF_000012865	d_Bacteria;p_Bacillota_B;c_Z-2901;o_Carboxydothermales;f_Carboxydothermaceae;g_Carboxydothermus;s_Carboxydothermus hydrogenoformans	1	0	0	0	0	0	1	1	1	1	0	0	0	0	1	0	0	0	0	0	0	0	0	0	0	1	0	0	0	0	0	0	0	0	0	0	0	0	1	0	0	0	0
GCF_001950325	d_Bacteria;p_Bacillota_B;c_Z-2901;o_Carboxydothermales;f_Carboxydothermaceae;g_Carboxydothermus;s_Carboxydothermus islandicus	1	0	0	0	0	0	1	1	1	1	0	0	0	0	1	0	0	0	0	0	0	0	0	0	0	1	0	0	0	0	0	0	0	0	0	0	0	0	1	0	0	0	0
GCF_001950255	d_Bacteria;p_Bacillota_B;c_Z-2901;o_Carboxydothermales;f_Carboxydothermaceae;g_Carboxydothermus;s_Carboxydothermus pertinax	1	0	0	0	0	0	1	1	1	1	0	0	0	0	1	0	0	0	0	0	0	0	0	0	0	1	0	0	0	0	0	0	0	0	0	0	0	0	1	0	0	0	0
GCF_900476375	d_Bacteria;p_Bacillota_C;c_Negativicutes;o_Sporomusales;f_UPPP01;g_Lucifera;s_Lucifera butyrica	0	0	0	0	0	0	1	1	1	0	0	0	0	0	1	0	1	0	0	0	0	0	1	1	1	1	0	0	0	0	0	0	0	0	0	0	0	0	0	0	0	1	0
GCF_000219125	d_Bacteria;p_Bacillota_C;c_Negativicutes;o_Sporomusales_A;f_Acetonemaceae;g_Acetonema;s_Acetonema longum	0	0	0	0	0	0	1	1	1	0	0	0	0	1	1	0	1	1	1	0	0	1	0	0	0	1	0	0	0	0	0	0	0	0	0	0	0	0	0	0	0	0	0
GCF_004339805	d_Bacteria;p_Bacillota_C;c_Negativicutes;o_Sporomusales_C;f_DSM-15969;g_Anaerospora;s_Anaerospora hongkongensis	0	0	0	0	0	0	1	1	1	0	0	0	0	0	1	0	1	0	0	0	0	0	0	0	0	1	0	0	0	0	0	0	0	0	0	0	0	0	0	0	0	0	0
GCA_002337925	d_Bacteria;p_Bacillota_C;c_Negativicutes;o_Sporomusales_C;f_DSM-15969;g_Anaerospora;s_Anaerospora sp002337925	0	0	0	0	0	0	1	1	1	0	0	0	0	0	0	0	1	0	0	0	0	0	0	0	0	1	0	0	0	0	0	0	0	0	0	0	0	0	0	0	0	0	0
GCF_000169155	d_Bacteria;p_Bacillota_C;c_Negativicutes;o_Sporomusales_C;f_Thermosinaceae;g_Thermosinus;s_Thermosinus carboxydivorans	0	0	0	0	0	0	1	1	1	0	0	0	0	0	1	0	1	0	0	0	0	0	0	0	0	1	0	0	0	0	0	0	0	0	0	0	0	0	2	0	0	0	0
GCF_900102435	d_Bacteria;p_Bacillota_C;c_Negativicutes;o_Sporomusales_C;f_Thermosinaceae;g_Thermosinus;s_Thermosinus thermophilus	0	0	0	0	0	0	1	1	1	0	0	0	0	0	1	0	1	0	0	0	0	0	0	0	0	1	0	0	0	0	0	0	0	0	0	0	0	0	2	0	0	0	0
GCA_002375895	d_Bacteria;p_Bacillota_E;c_UBA3569;o_UBA3569;f_UBA3569;g_UBA3569;s_UBA3569 sp002375895	1	0	0	0	0	0	1	1	1	1	0	0	0	1	1	0	1	1	1	0	0	1	0	0	0	1	0	0	0	0	0	0	0	0	0	0	0	0	0	0	0	0	0
GCF_001747405	d_Bacteria;p_Bacteroidota;c_Chlorobia;o_Chlorobiales;f_Chlorobiaceae;g_Chlorobaculum;s_Chlorobaculum limnaeum	1	1	1	1	1	1	1	2	0	0	1	0	1	1	1	2	1	1	1	0	0	0	0	0	0	1	0	0	0	0	1	1	0	0	1	1	0	1	0	0	1	0	0
GCF_000020505	d_Bacteria;p_Bacteroidota;c_Chlorobia;o_Chlorobiales;f_Chlorobiaceae;g_Chlorobaculum;s_Chlorobaculum parvum_A	0	0	0	0	0	0	1	1	0	0	0	0	0	1	1	1	1	1	1	0	0	0	0	0	0	1	0	0	0	0	1	1	0	0	1	1	0	1	0	0	1	0	0
GCA_001602925	d_Bacteria;p_Bacteroidota;c_Chlorobia;o_Chlorobiales;f_Chlorobiaceae;g_Chlorobaculum;s_Chlorobaculum sp001602925	1	1	1	1	1	1	1	1	0	0	1	0	1	1	1	0	1	1	1	0	0	0	0	0	0	1	0	0	0	0	1	1	0	0	2	1	0	1	0	0	1	0	0
GCF_000006985	d_Bacteria;p_Bacteroidota;c_Chlorobia;o_Chlorobiales;f_Chlorobiaceae;g_Chlorobaculum;s_Chlorobaculum tepidum	1	1	1	1	1	1	2	2	0	0	1	0	1	1	1	2	1	1	1	0	0	0	0	0	0	1	0	0	0	0	1	1	0	0	1	1	0	1	0	0	1	0	0
GCF_006265165	d_Bacteria;p_Bacteroidota;c_Chlorobia;o_Chlorobiales;f_Chlorobiaceae;g_Chlorobaculum;s_Chlorobaculum thiosulfatiphilum	1	1	1	1	1	1	1	1	0	0	1	0	1	1	1	1	1	1	1	0	0	0	0	0	0	1	0	0	0	0	1	1	0	0	1	1	0	1	0	0	1	0	0
GCF_000020465	d_Bacteria;p_Bacteroidota;c_Chlorobia;o_Chlorobiales;f_Chlorobiaceae;g_Chlorobium;s_Chlorobium limicola	0	0	0	0	0	0	1	1	0	0	1	0	1	1	1	1	1	1	1	0	0	0	0	0	0	1	0	0	0	0	0	0	0	0	0	0	0	1	1	0	1	0	0
GCF_001509575	d_Bacteria;p_Bacteroidota;c_Chlorobia;o_Chlorobiales;f_Chlorobiaceae;g_Chlorobium;s_Chlorobium limicola_A	0	0	0	0	0	0	1	1	0	0	0	0	0	0	0	1	0	0	0	0	0	0	0	0	0	1	0	0	0	0	0	0	0	0	0	0	0	0	1	0	1	0	0
GCF_000012485	d_Bacteria;p_Bacteroidota;c_Chlorobia;o_Chlorobiales;f_Chlorobiaceae;g_Chlorobium;s_Chlorobium luteolum	0	0	0	0	0	0	1	1	0	0	1	0	1	1	1	1	1	1	0	0	0	0	0	0	0	1	0	0	0	0	0	0	0	0	0	0	0	0	0	0	2	1	0
GCA_001622165	d_Bacteria;p_Bacteroidota;c_Chlorobia;o_Chlorobiales;f_Chlorobiaceae;g_Chlorobium;s_Chlorobium luteolum_B	0	0	0	0	0	0	1	1	0	0	1	0	1	1	1	1	1	1	0	0	0	0	0	0	0	1	0	0	0	0	0	0	0	0	0	0	0	0	0	0	2	0	0
GCF_000015125	d_Bacteria;p_Bacteroidota;c_Chlorobia;o_Chlorobiales;f_Chlorobiaceae;g_Chlorobium;s_Chlorobium phaeobacteroides	0	0	0	0	0	0	1	1	0	0	1	0	1	0	1	1	1	1	1	0	0	0	0	0	0	1	0	0	0	0	0	0	0	0	0	0	0	1	1	0	1	0	0
GCF_000020645	d_Bacteria;p_Bacteroidota;c_Chlorobia;o_Chlorobiales;f_Chlorobiaceae;g_Chlorobium;s_Chlorobium phaeoclathratiforme	1	1	1	1	1	1	1	1	0	0	1	0	1	1	1	1	1	1	0	0	0	1	0	0	0	1	0	0	0	0	1	0	0	0	1	1	0	2	1	0	1	0	0
GCF_004332115	d_Bacteria;p_Bacteroidota;c_Chlorobia;o_Chlorobiales;f_Chlorobiaceae;g_Chlorobium;s_Chlorobium sp004332115	0	0	0	0	0	0	1	1	0	0	1	0	1	1	1	1	1	1	0	0	0	0	0	0	0	1	0	0	0	0	0	0	0	0	0	0	0	0	0	0	2	0	0
GCA_005843805	d_Bacteria;p_Bacteroidota;c_Chlorobia;o_Chlorobiales;f_Chlorobiaceae;g_Chlorobium;s_Chlorobium sp005843805	0	0	0	0	0	0	1	1	0	0	1	0	1	1	1	1	1	1	1	0	0	1	0	0	0	0	0	0	0	0	0	0	0	0	1	0	0	1	0	0	1	1	0
GCA_005843815	d_Bacteria;p_Bacteroidota;c_Chlorobia;o_Chlorobiales;f_Chlorobiaceae;g_Chlorobium;s_Chlorobium sp005843815	0	0	0	0	0	0	1	1	0	0	1	0	1	1	1	1	1	1	0	0	0	1	0	0	0	0	0	0	0	0	0	0	0	0	0	0	0	1	0	0	0	1	0
GCA_005862225	d_Bacteria;p_Bacteroidota;c_Chlorobia;o_Chlorobiales;f_Chlorobiaceae;g_Chlorobium;s_Chlorobium sp005862225	0	0	0	0	0	0	1	1	0	0	1	0	1	1	1	1	1	1	1	0	0	1	0	0	0	1	0	0	0	0	0	0	0	0	1	0	0	1	0	0	1	1	0
GCA_005862285	d_Bacteria;p_Bacteroidota;c_Chlorobia;o_Chlorobiales;f_Chlorobiaceae;g_Chlorobium;s_Chlorobium sp005862285	0	0	0	0	0	0	1	1	0	0	1	0	1	1	1	1	1	1	1	0	0	1	0	0	0	1	0	0	0	0	0	0	0	0	1	0	0	1	0	0	1	1	0
GCF_003182595	d_Bacteria;p_Bacteroidota;c_Chlorobia;o_Chlorobiales;f_Chlorobiaceae;g_Chlorobium_A;s_Chlorobium_A marina	1	1	1	1	1	1	1	1	0	0	1	0	1	1	1	1	1	1	1	0	0	1	0	0	0	1	0	0	0	0	1	0	0	0	1	1	0	1	1	0	1	1	1
GCF_002240205	d_Bacteria;p_Bacteroidota;c_Chlorobia;o_Chlorobiales;f_Chlorobiaceae;g_Chlorobium_A;s_Chlorobium_A sp002240205	0	0	0	0	0	0	1	1	0	0	1	0	1	1	1	1	1	1	1	0	0	0	0	0	0	1	0	0	0	0	0	0	0	0	0	0	0	1	1	0	1	1	1
GCF_000020625	d_Bacteria;p_Bacteroidota;c_Chlorobia;o_Chlorobiales;f_Chlorobiaceae;g_Prosthecochloris;s_Prosthecochloris aestuarii	0	0	0	0	0	0	1	1	0	0	1	0	1	1	1	1	1	1	1	0	0	0	0	0	0	1	0	0	0	0	0	0	0	0	0	0	0	1	1	0	1	2	2
GCF_003344365	d_Bacteria;p_Bacteroidota;c_Chlorobia;o_Chlorobiales;f_Chlorobiaceae;g_Prosthecochloris;s_Prosthecochloris ethylica	0	0	0	0	0	0	1	1	0	0	1	0	1	1	1	1	1	1	1	0	0	0	0	0	0	1	0	0	0	0	0	0	0	0	0	0	0	1	1	0	1	0	0
GCF_001687065	d_Bacteria;p_Bacteroidota;c_Chlorobia;o_Chlorobiales;f_Chlorobiaceae;g_Prosthecochloris;s_Prosthecochloris vibrioformis	0	0	0	0	0	0	1	1	0	0	1	0	1	1	1	1	1	1	1	0	0	0	0	0	0	1	0	0	0	0	1	1	0	0	1	1	0	2	1	0	1	0	0
GCF_006265245	d_Bacteria;p_Bacteroidota;c_Chlorobia;o_Chlorobiales;f_Chlorobiaceae;g_Prosthecochloris;s_Prosthecochloris vibrioformis	0	0	0	0	0	0	1	1	0	0	1	0	1	1	1	1	1	1	1	0	0	0	0	0	0	1	0	0	0	0	0	0	0	0	0	0	0	1	1	0	1	0	0
GCA_003731675	d_Bacteria;p_Bacteroidota;c_Kapabacteria;o_Kapabacteriales;f_UBA2268;g_ChocPot-Mid;s_ChocPot-Mid sp003731675	1	0	1	0	0	1	1	1	0	1	0	0	0	1	1	1	1	0	0	0	0	1	0	0	0	0	0	0	0	0	0	0	0	0	0	0	0	0	0	0	0	0	0
GCA_003731655	d_Bacteria;p_Bacteroidota;c_Kapabacteria;o_Kapabacteriales;f_UBA2268;g_Naka2016;s_Naka2016 sp003731655	1	1	1	0	1	1	1	1	0	1	0	0	0	1	1	1	1	1	1	0	0	1	0	0	0	0	0	0	0	0	0	0	0	0	0	0	0	0	1	0	0	0	0
GCA_003731685	d_Bacteria;p_Bacteroidota;c_Kapabacteria;o_Kapabacteriales;f_UBA2268;g_Naka2016;s_Naka2016 sp003731685	1	1	1	0	1	1	1	1	0	1	0	0	0	1	1	1	1	1	1	0	0	1	0	0	0	1	0	0	0	0	0	0	0	0	0	0	0	0	1	0	0	0	0
GCA_001804705	d_Bacteria;p_Bacteroidota;c_Kapabacteria;o_Kapabacteriales;f_UBA2268;g_XYC2-FULL-35-21;s_XYC2-FULL-35-21 sp001804705	1	1	1	1	1	1	1	1	0	1	0	0	0	1	1	1	1	1	1	0	0	1	0	0	0	0	0	0	0	0	0	0	0	0	1	0	0	0	0	0	0	0	0
GCA_004322215	d_Bacteria;p_Bacteroidota;c_Kapabacteria;o_Kapabacteriales;f_UBA2268;g_XYC2-FULL-35-21;s_XYC2-FULL-35-21 sp004322215	1	1	1	1	1	1	1	1	0	1	0	0	0	1	1	1	1	1	1	0	0	1	0	0	0	0	0	0	0	0	0	0	0	0	0	0	0	0	0	0	0	0	0
GCA_001799195	d_Bacteria;p_Bdellovibrionota;c_YA12-FULL-61-11;o_YA12-FULL-61-11;f_YA12-FULL-61-11;g_YA12-FULL-61-11;s_YA12-FULL-61-11 sp001799195	1	1	1	0	1	1	1	1	1	1	0	0	0	1	1	1	1	1	1	0	0	1	0	0	0	0	0	0	0	0	0	0	0	0	0	0	0	0	0	0	1	0	0
GCA_000517565	d_Bacteria;p_Campylobacterota;c_Desulfurellia;o_Desulfurellales;f_Desulfurellaceae;g_Desulfurella;s_Desulfurella acetivorans	0	0	0	0	0	0	1	1	0	1	0	0	0	0	0	0	1	0	0	0	0	0	0	0	0	0	0	0	0	0	0	0	0	0	0	0	0	0	1	0	0	0	0
GCA_900101285	d_Bacteria;p_Campylobacterota;c_Desulfurellia;o_Desulfurellales;f_Desulfurellaceae;g_Desulfurella;s_Desulfurella acetivorans	0	0	0	0	0	0	1	1	0	1	0	0	0	0	0	1*	1	0	0	0	0	0	0	0	0	0	0	0	0	0	0	0	0	0	0	0	0	0	1	0	0	0	0
GCF_002119425	d_Bacteria;p_Campylobacterota;c_Desulfurellia;o_Desulfurellales;f_Desulfurellaceae;g_Desulfurella;s_Desulfurella amilsii	0	0	0	0	0	0	1	1	0	1	0	0	0	0	1	1*	1	0	0	0	0	0	0	0	0	0	0	0	0	0	0	0	0	0	0	0	0	0	1	0	1	0	0
GCA_001873285	d_Bacteria;p_CG2-30-53-67;c_CG2-30-53-67;o_CG2-30-53-67;f_CG2-30-53-67;g_CG2-30-53-67;s_CG2-30-53-67 sp001873285	2	1	1	1	1	1	2	2	1	1	1	0	1	1	1	2	1	1	2	0	0	1	0	0	0	1	0	0	0	0	0	0	0	0	1	0	0	0	1	0	0	0	0
GCA_001873295	d_Bacteria;p_CG2-30-70-394;c_CG2-30-70-394;o_CG2-30-70-394;f_CG2-30-70-394;g_CG2-30-70-394;s_CG2-30-70-394 sp001873295	2	1	1	0	1	1	2	1	1	0	1	0	0	1	1	1	1	1	0	0	0	0	0	0	0	0	0	0	0	0	0	0	0	0	1	0	0	0	0	0	1	0	0
GCA_003694775	d_Bacteria;p_Chloroflexota;c_Anaerolineae;o_4572-78;f_J111;g_J111;s_J111 sp003694775	0	0	0	0	0	0	1	1	1	1	0	0	0	0	0	0	0	0	0	0	0	0	0	0	0	1	0	0	0	0	0	0	0	0	0	0	0	0	0	0	0	0	0
GCA_002418215	d_Bacteria;p_Chloroflexota;c_Anaerolineae;o_Anaerolineales;f_EnvOPS12;g_UBA5796;s_UBA5796 sp002418215	1	0	0	0	0	0	1	1	1	1	0	0	0	0	1	0	1	0	0	0	0	0	0	0	0	0	0	0	0	0	0	0	0	0	0	0	0	0	0	0	1	0	0
GCA_003598975	d_Bacteria;p_Chloroflexota;c_Anaerolineae;o_Anaerolineales;f_EnvOPS12;g_UBA7227;s_UBA7227 sp003598975	1	0	0	0	0	2	1	1	1	1	0	0	0	0	1	0	1	0	0	0	0	0	0	0	0	0	0	0	0	0	0	0	0	0	0	0	0	0	1	0	1	0	0
GCA_003250455	d_Bacteria;p_Chloroflexota;c_Anaerolineae;o_Anaerolineales;f_UBA11579;g_UBA11579;s_UBA11579 sp003250455	1	0	0	0	0	0	1	1	1	1	0	0	0	0	1	0	1	0	0	0	0	0	0	0	0	0	0	0	0	0	0	0	0	0	1	0	0	0	0	0	0	0	0
GCA_002452695	d_Bacteria;p_Chloroflexota;c_Dehalococcoidia;o_GIF9;f_UBA5629;g_UBA6808;s_UBA6808 sp002452695	0	0	0	0	0	0	1	1	1	1	0	0	0	1	1	0	1	0	1	0	0	1	0	0	0	1	0	0	0	0	0	0	0	0	0	0	0	0	0	0	0	0	0
GCA_002436065	d_Bacteria;p_Chloroflexota;c_UBA6077;o_UBA6077;f_UBA6077;g_UBA6077;s_UBA6077 sp002436065	0	0	0	0	0	1	1	1	1	1	0	0	0	1	1	0	1	1	1	0	0	1	0	0	0	1	0	0	0	0	0	0	0	0	0	0	0	0	0	0	0	0	0
GCA_002402635	d_Bacteria;p_Deferribacterota;c_Deferribacteres;o_Deferribacterales;f_UBA228;g_UBA228;s_UBA228 sp002402635	1	0	0	0	0	0	1	1	0	1	0	0	0	1	2	0	2	1	1	0	0	1	0	0	0	1	0	0	0	0	0	0	0	0	0	0	0	0	0	0	0	0	0
GCF_000143965	d_Bacteria;p_Desulfobacterota;c_Desulfarculia;o_Desulfarculales;f_Desulfarculaceae;g_Desulfarculus;s_Desulfarculus baarsii	1	1	1	1	1	0	1	1	0	1	0	0	0	1	1	0	1	1	1	0	0	1	0	0	0	1	0	0	0	0	0	0	0	0	0	0	0	0	1	0	0	0	0
GCF_001184205	d_Bacteria;p_Desulfobacterota;c_Desulfarculia;o_Desulfarculales;f_Desulfarculaceae;g_Desulfocarbo;s_Desulfocarbo indianensis	1	1	1	1	1	1	1	1	0	1	0	0	0	1	1	0	1	1	2	0	0	1	0	0	0	2	0	0	0	0	0	0	0	0	0	0	0	0	3	0	0	0	0
GCF_000931935	d_Bacteria;p_Desulfobacterota;c_Desulfarculia;o_Desulfarculales;f_Desulfarculaceae;g_Dethiosulfatarculus;s_Dethiosulfatarculus sandiegensis	2	1	1	1	1	1	1	1	0	1	0	0	0	1	1	0	1	1	2	0	0	1	0	0	0	1	0	0	0	0	0	0	0	0	0	0	0	0	1	0	0	0	0
GCA_002011835	d_Bacteria;p_Desulfobacterota;c_Desulfarculia;o_Desulfarculales;f_Desulfarculaceae;g_JdFR-95;s_JdFR-95 sp002011835	0	1	1	1	1	2	1	1	0	1	0	0	0	1	1	0	1	0	1	0	0	1	0	0	0	2	0	0	0	0	0	0	0	0	0	0	0	0	1	0	0	0	0
GCA_003605055	d_Bacteria;p_Desulfobacterota;c_Desulfarculia;o_Desulfarculales;f_Desulfarculaceae;g_SURF-10;s_SURF-10 sp003605055	2	0	0	0	0	0	1	1	0	1	0	0	0	1	1	0	1	1	2	0	0	1	0	0	0	0	0	0	0	0	0	0	0	0	0	0	0	0	1	0	0	0	0
GCA_003599195	d_Bacteria;p_Desulfobacterota;c_Desulfobaccia;o_Desulfobaccales;f_0-14-0-80-60-11;g_SURF-52;s_SURF-52 sp003599195	1	0	1	1	1	2	1	1	0	1	0	0	0	1	1	0	1	0	0	0	0	1	0	0	0	2	0	0	0	0	0	0	0	0	0	0	0	0	1	0	0	0	0
GCF_000195295	d_Bacteria;p_Desulfobacterota;c_Desulfobaccia;o_Desulfobaccales;f_Desulfobaccaceae;g_Desulfobacca;s_Desulfobacca acetoxidans	1	1	1	1	1	1	1	1	0	1	0	0	0	1	1	0	1	1	1	0	0	1	0	0	0	3	0	0	0	0	0	0	0	0	0	0	0	0	0	0	0	0	0
GCA_002049795	d_Bacteria;p_Desulfobacterota;c_Desulfobaccia;o_Desulfobaccales;f_Desulfobaccaceae;g_Desulfobacca_B;s_Desulfobacca_B sp002049795	1	1	1	1	1	1	1	1	1	1	0	0	0	1	1	0	1	1	1	0	0	1	0	0	0	3	0	0	0	0	0	0	0	0	0	0	0	0	0	0	0	0	0
GCA_003647435	d_Bacteria;p_Desulfobacterota;c_Desulfobacteria;o_C00003060;f_C00003060;g_B23-G16;s_B23-G16 sp003647435	1	0	0	0	0	0	1	1	1	1	0	0	0	1	1	0	1	1	1	0	0	1	0	0	0	1	0	0	0	0	0	0	0	0	0	0	0	0	0	0	0	0	0
GCA_003647275	d_Bacteria;p_Desulfobacterota;c_Desulfobacteria;o_C00003060;f_C00003060;g_B60-G16;s_B60-G16 sp003647275	1	1	1	1	1	1	0	1	1	1	0	0	0	1	1	0	1	1	1	0	0	1	0	0	0	1	0	0	0	0	0	0	0	0	0	0	0	0	1	0	0	0	0
GCA_001751085	d_Bacteria;p_Desulfobacterota;c_Desulfobacteria;o_C00003060;f_C00003060;g_C00003060;s_C00003060 sp001751085	1	1	1	1	1	1	1	1	1	1	0	0	0	1	1	0	1	1	1	0	0	1	0	0	0	1	0	0	0	0	0	0	0	0	0	0	0	0	0	0	0	0	0
GCA_001751075	d_Bacteria;p_Desulfobacterota;c_Desulfobacteria;o_C00003060;f_C00003060;g_S7086C20;s_S7086C20 sp001751075	2	0	1	0	0	0	0	1	1	1	0	0	0	0	1	0	1	0	0	0	0	1	0	0	0	1	0	0	0	0	0	0	0	0	0	0	0	0	1	0	0	0	0
GCA_002084545	d_Bacteria;p_Desulfobacterota;c_Desulfobacteria;o_Desulfobacterales;f_4572-123;g_4572-123;s_4572-123 sp002084545	0	2	1	0	1	2	1	1	0	1	0	0	0	1	1	0	1	1	1	0	0	1	0	0	0	1	0	0	0	0	0	0	0	0	0	0	0	0	1	0	0	0	0
GCA_003647375	d_Bacteria;p_Desulfobacterota;c_Desulfobacteria;o_Desulfobacterales;f_B30-G6;g_B30-G6;s_B30-G6 sp003647375	2	2	2	1	1	2	1	1	1	1	0	0	0	1	1	0	1	1	1	0	0	1	0	0	0	1	0	0	0	0	0	0	0	0	0	0	0	0	2	0	0	0	0
GCF_000472805	d_Bacteria;p_Desulfobacterota;c_Desulfobacteria;o_Desulfobacterales;f_BuS5;g_BuS5;s_BuS5 sp000472805	2	1	1	1	1	1	1	1	1	1	0	0	0	1	1	0	1	1	1	0	0	1	0	0	0	3	0	0	0	0	0	0	0	0	0	0	0	0	0	0	0	0	0
GCA_900659855	d_Bacteria;p_Desulfobacterota;c_Desulfobacteria;o_Desulfobacterales;f_CR-1;g_CR-1;s_CR-1 sp900659855	1	1	1	1	1	1	1	1	1	1	0	0	0	1	1	0	1	1	1	0	0	1	0	0	0	1	0	0	0	0	0	0	0	0	0	0	0	0	0	0	0	0	0
GCF_000429905	d_Bacteria;p_Desulfobacterota;c_Desulfobacteria;o_Desulfobacterales;f_Desulfatibacillaceae;g_Desulfatibacillum;s_Desulfatibacillum aliphaticivorans	2	1	1	1	1	1	1	1	1	1	0	0	0	1	1	0	1	1	1	0	0	1	0	0	0	3	0	0	0	0	0	0	0	0	0	0	0	0	2	0	0	0	0
GCF_900142135	d_Bacteria;p_Desulfobacterota;c_Desulfobacteria;o_Desulfobacterales;f_Desulfatibacillaceae;g_Desulfatibacillum;s_Desulfatibacillum alkenivorans	2	1	1	1	1	1	1	1	1	2	0	0	0	1	1	0	1	1	1	0	0	1	0	0	0	4	0	0	0	0	0	0	0	0	0	0	0	0	2	0	0	0	0
GCF_000429925	d_Bacteria;p_Desulfobacterota;c_Desulfobacteria;o_Desulfobacterales;f_Desulfatirhabdiaceae;g_Desulfatirhabdium;s_Desulfatirhabdium butyrativorans	2	1	1	1	1	1	1	1	1	1	0	0	0	1	1	0	1	1	1	0	0	1	0	0	0	1	0	0	0	0	0	0	0	0	0	0	0	0	1	0	0	0	0
GCA_001443525	d_Bacteria;p_Desulfobacterota;c_Desulfobacteria;o_Desulfobacterales;f_Desulfatirhabdiaceae;g_RAAP-1;s_RAAP-1 sp001443525	2	1	1	1	1	1	1	1	1	1	0	0	0	1	1	0	1	1	1	0	0	1	0	0	1	1	0	0	0	0	0	0	0	0	0	0	0	0	3	0	0	0	0
GCA_002382065	d_Bacteria;p_Desulfobacterota;c_Desulfobacteria;o_Desulfobacterales;f_Desulfatirhabdiaceae;g_UBA4064;s_UBA4064 sp002382065	2	1	1	1	1	1	1	1	1	1	0	0	0	1	1	0	1	1	1	0	0	1	0	0	0	1	0	0	0	0	0	0	0	0	0	0	0	0	4	0	0	0	0
GCA_002084425	d_Bacteria;p_Desulfobacterota;c_Desulfobacteria;o_Desulfobacterales;f_Desulfobacteraceae;g_4572-130;s_4572-130 sp002084425	1	1	1	1	1	2	1	1	1	1	0	0	0	1	1	0	1	1	1	0	0	1	0	0	0	1	0	0	0	0	0	0	0	0	0	0	0	0	0	0	0	0	0
GCF_900170035	d_Bacteria;p_Desulfobacterota;c_Desulfobacteria;o_Desulfobacterales;f_Desulfobacteraceae;g_Desulfamplus;s_Desulfamplus magnetovallimortis	2	1	1	1	1	1	1	1	1	1	0	0	0	1	1	0	1	1	1	0	0	1	0	0	0	1	0	0	0	0	0	0	0	0	0	0	0	0	1	0	0	0	0
GCF_000373985	d_Bacteria;p_Desulfobacterota;c_Desulfobacteria;o_Desulfobacterales;f_Desulfobacteraceae;g_Desulfobacter;s_Desulfobacter curvatus	2	1	1	1	1	1	1	1	1	1	0	0	0	1	1	0	1	1	2	0	0	1	0	0	0	3	0	0	0	0	0	0	0	0	0	0	0	0	1	0	0	0	0
GCF_003261095	d_Bacteria;p_Desulfobacterota;c_Desulfobacteria;o_Desulfobacterales;f_Desulfobacteraceae;g_Desulfobacter;s_Desulfobacter hydrogenophilus	2	1	1	1	1	1	1	1	1	1	0	0	0	1	1	0	1	1	1	0	0	1	0	0	0	2	0	0	0	0	0	0	0	0	0	0	0	0	1	0	0	0	0
GCF_004319545	d_Bacteria;p_Desulfobacterota;c_Desulfobacteria;o_Desulfobacterales;f_Desulfobacteraceae;g_Desulfobacter;s_Desulfobacter hydrogenophilus	2	1	1	1	1	1	1	1	1	1	0	0	0	1	1	0	1	1	1	0	0	1	0	0	0	2	0	0	0	0	0	0	0	0	0	0	0	0	1	0	0	0	0
GCF_000233695	d_Bacteria;p_Desulfobacterota;c_Desulfobacteria;o_Desulfobacterales;f_Desulfobacteraceae;g_Desulfobacter;s_Desulfobacter postgatei	2	1	1	1	1	1	1	1	1	1	0	0	0	1	1	0	1	1	1	0	0	1	0	0	0	3	0	0	0	0	0	0	0	0	0	0	0	0	1	0	0	0	0
GCA_003252055	d_Bacteria;p_Desulfobacterota;c_Desulfobacteria;o_Desulfobacterales;f_Desulfobacteraceae;g_Desulfobacter;s_Desulfobacter postgatei_B	2	1	1	1	1	1	1	1	1	1	0	0	0	0	1	0	1	0	0	0	0	1	0	0	0	1	0	0	0	0	0	0	0	0	0	0	0	0	0	0	0	0	0
GCF_000745975	d_Bacteria;p_Desulfobacterota;c_Desulfobacteria;o_Desulfobacterales;f_Desulfobacteraceae;g_Desulfobacter;s_Desulfobacter vibrioformis	3	1	1	1	1	1	1	1	1	1	0	0	0	1	1	0	1	1	2	0	0	1	0	0	0	1	0	0	0	0	0	0	0	0	0	0	0	0	1	0	0	0	0
GCA_001799395	d_Bacteria;p_Desulfobacterota;c_Desulfobacteria;o_Desulfobacterales;f_Desulfobacteraceae;g_Desulfobacula;s_Desulfobacula sp001799395	2	1	1	0	1	2	1	1	1	1	0	0	0	0	0	0	1	1	2	0	0	1	0	0	0	1	0	0	0	0	0	0	0	0	0	0	0	0	0	0	0	0	0
GCF_000307105	d_Bacteria;p_Desulfobacterota;c_Desulfobacteria;o_Desulfobacterales;f_Desulfobacteraceae;g_Desulfobacula;s_Desulfobacula toluolica	2	1	1	1	1	1	1	1	1	1	0	0	0	1	1	0	1	1	2	0	0	1	0	0	0	2	0	0	0	0	0	0	0	0	0	0	0	0	1	0	0	0	0
GCF_900176365	d_Bacteria;p_Desulfobacterota;c_Desulfobacteria;o_Desulfobacterales;f_Desulfobacteraceae;g_Desulfocicer;s_Desulfocicer vacuolatum	2	1	1	1	1	1	1	1	1	1	0	0	0	1	1	0	1	1	2	0	0	1	0	0	0	1	0	0	0	0	0	0	0	0	0	0	0	0	1	0	0	0	0
GCF_000020365	d_Bacteria;p_Desulfobacterota;c_Desulfobacteria;o_Desulfobacterales;f_Desulfobacteraceae;g_Desulforapulum;s_Desulforapulum autotrophicum	2	1	1	1	1	1	1	1	1	1	0	0	0	1	1	0	1	1	1	0	0	1	0	0	0	2	0	0	0	0	0	0	0	0	0	0	0	0	0	0	0	0	0
GCF_000420085	d_Bacteria;p_Desulfobacterota;c_Desulfobacteria;o_Desulfobacterales;f_Desulfobacteraceae;g_Desulfospira;s_Desulfospira joergensenii	2	1	1	1	1	2	1	1	1	1	0	0	0	1	1	0	1	1	2	0	0	1	0	0	0	1	0	0	0	0	0	0	0	0	0	0	0	0	1	0	0	0	0
GCF_000421285	d_Bacteria;p_Desulfobacterota;c_Desulfobacteria;o_Desulfobacterales;f_Desulfobacteraceae;g_Desulfotignum;s_Desulfotignum balticum	2	1	1	1	1	1	1	1	1	1	0	0	0	1	1	0	1	1	1	0	0	1	0	0	0	2	0	0	0	0	0	0	0	0	0	0	0	0	2	0	0	0	0
GCF_000350545	d_Bacteria;p_Desulfobacterota;c_Desulfobacteria;o_Desulfobacterales;f_Desulfobacteraceae;g_Desulfotignum;s_Desulfotignum phosphitoxidans	2	1	1	1	1	1	1	1	1	1	0	0	0	1	1	0	1	1	1	0	0	1	0	0	0	1	0	0	0	0	0	0	0	0	0	0	0	0	1	0	0	0	0
GCA_004796375	d_Bacteria;p_Desulfobacterota;c_Desulfobacteria;o_Desulfobacterales;f_Desulfobacteraceae;g_MADRE2;s_MADRE2 sp004796375	2	0	0	0	1	1	1	1	2	1	0	0	0	1	1	0	1	1	1	0	0	1	0	0	0	1	0	0	0	0	0	0	0	0	0	0	0	0	0	0	0	0	0
GCA_002085465	d_Bacteria;p_Desulfobacterota;c_Desulfobacteria;o_Desulfobacterales;f_Desulfobacteraceae;g_NBML01;s_NBML01 sp002085465	1	1	1	1	1	2	1	1	0	1	0	0	0	0	1	0	1	1	1	0	0	1	0	0	0	1	0	0	0	0	0	0	0	0	0	0	0	0	0	0	0	0	0
GCF_001854245	d_Bacteria;p_Desulfobacterota;c_Desulfobacteria;o_Desulfobacterales;f_Desulfococcaceae;g_Desulfococcus;s_Desulfococcus multivorans	2	1	1	1	1	1	1	1	1	1	0	0	0	1	1	0	1	1	1	0	0	1	0	0	0	3	0	0	0	0	0	0	0	0	0	0	0	0	1	0	0	0	0
GCF_003851005	d_Bacteria;p_Desulfobacterota;c_Desulfobacteria;o_Desulfobacterales;f_Desulfococcaceae;g_Desulfonema_B;s_Desulfonema_B ishimotonii	2	1	1	1	1	2	1	1	1	1	0	0	0	1	1	0	1	1	1	0	0	1	0	0	0	1	0	0	0	0	0	0	0	0	0	0	0	0	1	0	0	0	0
GCF_900101345	d_Bacteria;p_Desulfobacterota;c_Desulfobacteria;o_Desulfobacterales;f_Desulfolunaceae;g_Desulfoluna;s_Desulfoluna spongiiphila	1	1	1	1	1	1	1	1	1	1	0	0	0	1	1	0	1	1	2	0	0	1	0	0	0	2	0	0	0	0	0	0	0	0	0	0	0	0	0	0	0	0	0
GCF_006175995	d_Bacteria;p_Desulfobacterota;c_Desulfobacteria;o_Desulfobacterales;f_Desulforegulaceae;g_Desulfobotulus;s_Desulfobotulus mexicanus	1	1	1	1	1	1	1	1	1	1	0	0	0	1	1	0	1	1	1	0	0	1	0	0	0	1	0	0	0	0	0	0	0	0	0	0	0	0	0	0	0	0	0
GCF_000426225	d_Bacteria;p_Desulfobacterota;c_Desulfobacteria;o_Desulfobacterales;f_Desulforegulaceae;g_Desulforegula;s_Desulforegula conservatrix	1	1	1	1	1	1	1	1	3	1	0	0	0	1	1	0	1	1	1	0	0	1	1	1	1	2	0	0	0	0	0	0	0	0	0	0	0	0	0	0	0	0	0
GCA_003551985	d_Bacteria;p_Desulfobacterota;c_Desulfobacteria;o_Desulfobacterales;f_Desulfosalsimonadaceae;g_B1SED10-16;s_B1SED10-16 sp003551985	1	1	1	1	1	0	1	1	0	1	0	0	0	0	0	0	1	1	1	0	0	1	0	0	0	0	0	0	0	0	0	0	0	0	0	0	0	0	0	0	0	0	0
GCA_007127175	d_Bacteria;p_Desulfobacterota;c_Desulfobacteria;o_Desulfobacterales;f_Desulfosalsimonadaceae;g_B1SED10-16;s_B1SED10-16 sp007127175	2	1	0	1	1	1	1	1	1	1	0	0	0	1	1	0	1	1	1	0	0	1	0	0	0	1	0	0	0	0	0	0	0	0	0	0	0	0	1	0	0	0	0
GCA_007131845	d_Bacteria;p_Desulfobacterota;c_Desulfobacteria;o_Desulfobacterales;f_Desulfosalsimonadaceae;g_B1SED10-16;s_B1SED10-16 sp007131845	0	0	0	0	1	0	1	1	1	0	0	0	0	1	0	0	0	1	1	0	0	0	0	0	0	2	0	0	0	0	0	0	0	0	0	0	0	0	0	0	0	0	0
GCA_007134875	d_Bacteria;p_Desulfobacterota;c_Desulfobacteria;o_Desulfobacterales;f_Desulfosalsimonadaceae;g_B1SED10-16;s_B1SED10-16 sp007134875	2	0	0	0	0	0	1	1	1	1	0	0	0	1	0	0	0	1	1	0	0	0	0	0	0	2	0	0	0	0	0	0	0	0	0	0	0	0	1	0	0	0	0
GCA_007135795	d_Bacteria;p_Desulfobacterota;c_Desulfobacteria;o_Desulfobacterales;f_Desulfosalsimonadaceae;g_B1SED10-16;s_B1SED10-16 sp007135795	1	0	1	1	1	1	1	1	1	1	0	0	0	1	1	0	1	1	1	0	0	0	0	0	0	2	0	0	0	0	0	0	0	0	0	0	0	0	1	0	0	0	0
GCA_003599885	d_Bacteria;p_Desulfobacterota;c_Desulfobacteria;o_Desulfobacterales;f_Desulfosalsimonadaceae;g_SURF-3;s_SURF-3 sp003599885	2	1	1	1	1	1	1	1	1	1	0	0	0	1	1	0	1	1	1	0	0	1	0	0	0	2	0	0	0	0	0	0	0	0	0	0	0	0	2	0	0	0	0
GCA_000961655	d_Bacteria;p_Desulfobacterota;c_Desulfobacteria;o_Desulfobacterales;f_Desulfosarcinaceae;g_Desulfatitalea;s_Desulfatitalea sp000961655	2	1	1	1	1	1	1	1	1	1	0	0	0	1	1	0	1	1	1	0	0	1	0	0	0	3	0	0	0	0	0	0	0	0	0	0	0	0	2	0	0	0	0
GCA_002402905	d_Bacteria;p_Desulfobacterota;c_Desulfobacteria;o_Desulfobacterales;f_Desulfosarcinaceae;g_Desulfatitalea;s_Desulfatitalea sp002402905	2	1	1	1	1	1	1	1	1	1	0	0	0	2	1	0	1	1	1	0	0	1	0	0	0	3	0	0	0	0	0	0	0	0	0	0	0	0	3	0	0	0	0
GCA_003599575	d_Bacteria;p_Desulfobacterota;c_Desulfobacteria;o_Desulfobacterales;f_Desulfosarcinaceae;g_Desulfatitalea;s_Desulfatitalea sp003599575	2	1	1	1	1	1	1	2	1	2	0	0	0	1	1	0	1	1	1	0	0	1	0	0	0	3	0	0	0	0	0	0	0	0	0	0	0	0	1	0	0	0	0
GCF_001293685	d_Bacteria;p_Desulfobacterota;c_Desulfobacteria;o_Desulfobacterales;f_Desulfosarcinaceae;g_Desulfatitalea;s_Desulfatitalea tepidiphila	2	1	1	1	1	1	1	1	1	1	0	0	0	1	1	0	1	1	1	0	0	1	0	0	0	4	0	0	0	0	0	0	0	0	0	0	0	0	3	0	0	0	0
GCF_001311845	d_Bacteria;p_Desulfobacterota;c_Desulfobacteria;o_Desulfobacterales;f_Desulfosarcinaceae;g_Desulfosarcina;s_Desulfosarcina cetonica	1	1	1	1	1	1	1	1	1	1	0	0	0	1	1	0	1	1	2	0	0	1	0	0	0	4	0	0	0	0	0	0	0	0	0	0	0	0	1	0	0	0	0
GCA_002352605	d_Bacteria;p_Desulfobacterota;c_Desulfobacteria;o_Desulfobacterales;f_Desulfosarcinaceae;g_Desulfosarcina;s_Desulfosarcina sp002352605	1	1	1	1	1	1	2	2	1	2	0	0	0	1	1	0	1	1	1	0	0	1	0	0	0	1	0	0	0	0	0	0	0	0	0	0	0	0	0	0	0	0	0
GCA_002747175	d_Bacteria;p_Desulfobacterota;c_Desulfobacteria;o_Desulfobacterales;f_Desulfosarcinaceae;g_Desulfosarcina;s_Desulfosarcina sp002747175	2	0	0	0	0	0	1	1	0	1	0	0	0	1	1	0	1	1	1	0	0	1	0	0	0	0	0	0	0	0	0	0	0	0	0	0	0	0	0	0	0	0	0
GCF_000018405	d_Bacteria;p_Desulfobacterota;c_Desulfobacteria;o_Desulfobacterales;f_Desulfosudaceae;g_Desulfosudis;s_Desulfosudis oleivorans	2	1	1	1	1	1	1	1	1	1	0	0	0	1	1	0	1	1	1	0	0	1	0	0	0	2	0	0	0	0	0	0	0	0	0	0	0	0	0	0	0	0	0
GCA_002085115	d_Bacteria;p_Desulfobacterota;c_Desulfobacteria;o_Desulfobacterales;f_Desulfosudaceae;g_Desulfosudis;s_Desulfosudis sp002085115	2	1	1	1	1	0	1	1	1	1	0	0	0	1	1	0	1	1	1	0	0	1	0	0	0	2	0	0	0	0	0	0	0	0	0	0	0	0	0	0	0	0	0
GCA_003647525	d_Bacteria;p_Desulfobacterota;c_Desulfobacteria;o_Desulfobacterales;f_ETH-SRB1;g_B13-G4;s_B13-G4 sp003647525	0	0	0	0	0	0	1	1	0	1	0	0	0	1	1	0	1	1	0	0	0	1	0	0	0	1	0	0	0	0	0	0	0	0	0	0	0	0	0	0	0	0	0
GCA_004193555	d_Bacteria;p_Desulfobacterota;c_Desulfobacteria;o_Desulfobacterales;f_ETH-SRB1;g_ETH-SRB1;s_ETH-SRB1 sp004193555	1	1	1	1	1	1	1	1	1	1	0	0	0	1	1	0	1	1	1	0	0	1	0	0	0	2	0	0	0	0	0	0	0	0	0	0	0	0	0	0	0	0	0
GCA_002748835	d_Bacteria;p_Desulfobacterota;c_Desulfobacteria;o_Desulfobacterales;f_GCA-2748835;g_GCA-2748835;s_GCA-2748835 sp002748835	2	1	1	1	1	1	1	1	1	1	0	0	0	1	1	0	1	1	1	0	0	1	0	0	0	2	0	0	0	0	0	0	0	0	0	0	0	0	0	0	0	0	0
GCA_002753725	d_Bacteria;p_Desulfobacterota;c_Desulfobacteria;o_Desulfobacterales;f_Magnetomoraceae;g_Magnetomorum;s_Magnetomorum sp002753725	1	1	1	1	1	1	1	1	1	1	0	0	0	2	2	0	2	2	2	0	0	2	0	0	0	1	0	0	0	0	0	0	0	0	0	0	0	0	0	0	0	0	0
GCA_003973265	d_Bacteria;p_Desulfobacterota;c_Desulfobacteria;o_Desulfobacterales;f_QNYZ01;g_QNYZ01;s_QNYZ01 sp003973265	0	1	1	1	1	2	1	1	1	1	0	0	0	1	1	0	1	1	1	0	0	1	0	0	0	0	0	0	0	0	0	0	0	0	0	0	0	0	1	0	0	0	0
GCA_003818505	d_Bacteria;p_Desulfobacterota;c_Desulfobacteria;o_Desulfobacterales;f_RPRI01;g_RPRI01;s_RPRI01 sp003818505	1	1	1	1	0	1	1	1	0	1	0	0	0	1	1	0	1	1	1	0	0	1	0	0	0	1	0	0	0	0	0	0	0	0	0	0	0	0	1	0	0	0	0
GCA_001303025	d_Bacteria;p_Desulfobacterota;c_Desulfobacteria;o_Desulfobacterales;f_SG8-13;g_SG8-13;s_SG8-13 sp001303025	3	1	1	2	2	3	1	1	1	1	0	0	0	1	1	0	1	1	1	0	0	1	0	0	0	1	0	0	0	0	0	0	0	0	0	0	0	0	0	0	0	0	0
GCA_007127235	d_Bacteria;p_Desulfobacterota;c_Desulfobacteria;o_Desulfobacterales;f_SKZT01;g_SKZT01;s_SKZT01 sp007127235	1	1	2	1	1	1	1	1	1	1	0	0	0	1	1	1	1	1	1	0	0	1	0	0	0	1	0	0	0	0	0	0	0	0	0	0	0	0	1	0	0	0	0
GCA_003599475	d_Bacteria;p_Desulfobacterota;c_Desulfobacteria;o_Desulfobacterales;f_SURF-15;g_SURF-15;s_SURF-15 sp003599475	2	1	1	0	1	2	1	1	0	1	0	0	0	0	0	0	0	0	0	0	0	0	0	0	0	1	0	0	0	0	0	0	0	0	0	0	0	0	0	0	0	0	0
GCA_003599865	d_Bacteria;p_Desulfobacterota;c_Desulfobacteria;o_Desulfobacterales;f_SURF-7;g_QZKS01;s_QZKS01 sp003599865	2	1	1	1	1	1	1	1	1	1	0	0	0	1	1	0	1	1	1	0	0	1	0	0	0	1	0	0	0	0	0	0	0	0	0	0	0	0	0	0	0	0	0
GCA_004193595	d_Bacteria;p_Desulfobacterota;c_Desulfobacteria;o_Desulfobacterales;f_UBA11574;g_S5133MH16;s_S5133MH16 sp004193595	2	1	1	1	1	1	1	1	1	1	0	0	0	1	1	1	1	1	1	0	0	1	0	0	0	2	0	0	0	0	0	0	0	0	0	0	0	0	0	0	0	0	0
GCA_002868985	d_Bacteria;p_Desulfobacterota;c_Desulfobacteria;o_Desulfobacterales;f_UBA11574;g_UBA11574;s_UBA11574 sp002868985	2	1	1	1	1	1	1	1	1	1	0	0	0	0	1	0	1	0	0	0	0	1	0	0	0	2	0	0	0	0	0	0	0	0	0	0	0	0	0	0	0	0	0
GCA_002771315	d_Bacteria;p_Desulfobacterota;c_Desulfobacteria;o_Desulfobacterales;f_UBA2156;g_GCA-002779465;s_GCA-002779465 sp002771315	1	0	0	0	0	2	1	1	1	1	0	0	0	0	1	0	1	1	1	0	0	1	0	0	0	1	0	0	0	0	0	0	0	0	0	0	0	0	0	0	0	0	0
GCA_001797695	d_Bacteria;p_Desulfobacterota;c_Desulfobacteria;o_Desulfobacterales;f_UBA2156;g_RBG-13-49-15;s_RBG-13-49-15 sp001797695	1	1	0	1	1	1	1	1	1	1	0	0	0	1	1	0	1	1	0	0	0	1	0	0	0	1	0	0	0	0	0	0	0	0	0	0	0	0	0	0	0	0	0
GCA_002328165	d_Bacteria;p_Desulfobacterota;c_Desulfobacteria;o_Desulfobacterales;f_UBA2156;g_UBA2156;s_UBA2156 sp002328165	1	1	1	1	1	1	1	1	1	0	0	0	0	1	1	1	1	1	1	0	0	1	0	0	0	2	0	0	0	0	0	0	0	0	1	0	0	0	0	0	0	0	0
GCA_002687435	d_Bacteria;p_Desulfobacterota;c_Desulfobacteria;o_Desulfobacterales;f_UBA2156;g_UBA2156;s_UBA2156 sp002328165	1	1	1	1	1	1	1	1	1	0	0	0	0	1	1	1	1	1	1	0	0	1	0	0	0	2	0	0	0	0	0	0	0	0	1	0	0	0	0	0	0	0	0
GCA_011049715	d_Bacteria;p_Desulfobacterota;c_Desulfobacteria;o_Desulfobacterales;f_UBA2156;g_UBA2156;s_UBA2156 sp011049715	2	1	1	1	0	1	1	1	0	1	0	0	0	1	1	1	1	2	1	0	0	1	0	0	0	2	0	0	0	0	0	0	0	0	4	0	0	0	0	0	1	0	0
GCA_002327445	d_Bacteria;p_Desulfobacterota;c_Desulfobacteria;o_Desulfobacterales;f_UBA2174;g_UBA2174;s_UBA2174 sp002327445	2	1	1	1	1	1	1	1	1	1	0	0	0	1	1	0	1	1	1	0	0	1	0	0	0	1	0	0	0	0	0	0	0	0	0	0	0	0	2	0	0	0	0
GCA_002423615	d_Bacteria;p_Desulfobacterota;c_Desulfobacteria;o_Desulfobacterales;f_UBA5616;g_UBA5616;s_UBA5616 sp002423615	1	1	1	1	1	1	2	1	1	1	0	0	0	1	1	0	1	1	1	0	0	1	0	0	0	3	0	0	0	0	0	0	0	0	0	0	0	0	0	0	0	0	0
GCA_002432195	d_Bacteria;p_Desulfobacterota;c_Desulfobacteria;o_Desulfobacterales;f_UBA5852;g_UBA5852;s_UBA5852 sp002432195	2	1	1	1	1	1	1	1	0	1	0	0	0	1	1	0	1	1	1	0	0	1	0	0	0	3	0	0	0	0	0	0	0	0	0	0	0	0	2	0	0	0	0
GCA_001799275	d_Bacteria;p_Desulfobacterota;c_Desulfobulbia;o_Desulfobulbales;f_BM004;g_YD12-FULL-57-12;s_YD12-FULL-57-12 sp001799275	3	1	1	1	1	1	1	1	1	1	0	0	0	1	1	0	1	1	1	0	0	1	0	0	0	2	0	0	0	0	0	0	0	0	0	0	0	0	1	0	0	0	0
GCA_002897615	d_Bacteria;p_Desulfobacterota;c_Desulfobulbia;o_Desulfobulbales;f_Desulfobulbaceae;g_BMS3Abin13;s_BMS3Abin13 sp002897615	2	1	1	1	1	1	1	1	1	1	0	0	0	1	1	0	1	1	1	0	0	1	0	0	0	1	0	0	0	0	1	0	0	0	1	1	0	1	1	0	0	0	0
GCF_000621145	d_Bacteria;p_Desulfobacterota;c_Desulfobulbia;o_Desulfobulbales;f_Desulfobulbaceae;g_Desulfobulbus;s_Desulfobulbus elongatus	1	1	1	1	1	1	1	1	1	1	0	0	0	1	1	0	1	1	1	0	0	1	0	0	0	1	0	0	0	0	0	0	0	0	0	0	0	0	2	0	0	0	0
GCF_002952055	d_Bacteria;p_Desulfobacterota;c_Desulfobulbia;o_Desulfobulbales;f_Desulfobulbaceae;g_Desulfobulbus;s_Desulfobulbus oralis	1	1	1	1	1	1	1	1	1	1	0	0	0	1	1	0	1	1	1	0	0	1	0	0	0	1	0	0	0	0	0	0	0	0	0	0	0	0	0	0	0	0	0
GCA_000186885	d_Bacteria;p_Desulfobacterota;c_Desulfobulbia;o_Desulfobulbales;f_Desulfobulbaceae;g_Desulfobulbus;s_Desulfobulbus propionicus	2	1	1	1	1	1	1	1	1	1	0	0	0	1	1	0	1	1	1	0	0	1	0	0	0	1	0	0	0	0	0	0	0	0	0	0	0	0	2	0	0	0	0
GCA_003978695	d_Bacteria;p_Desulfobacterota;c_Desulfobulbia;o_Desulfobulbales;f_Desulfobulbaceae;g_Desulfobulbus_C;s_Desulfobulbus_C sp003978695	1	0	0	0	0	0	1	1	0	1	0	0	0	0	0	0	1	1	1	0	0	1	0	0	0	1	0	0	0	0	0	0	0	0	0	0	0	0	0	0	0	0	0
GCF_000429945	d_Bacteria;p_Desulfobacterota;c_Desulfobulbia;o_Desulfobulbales;f_Desulfobulbaceae;g_Desulfogranum;s_Desulfogranum japonicum	2	1	1	1	1	1	1	1	1	1	0	0	0	1	1	0	1	1	1	0	0	1	0	0	0	1	0	0	0	0	0	0	0	0	0	0	0	0	2	0	0	0	0
GCF_000429965	d_Bacteria;p_Desulfobacterota;c_Desulfobulbia;o_Desulfobulbales;f_Desulfobulbaceae;g_Desulfogranum;s_Desulfogranum mediterraneum	2	1	1	1	1	1	1	1	1	1	0	0	0	1	1	0	1	1	1	0	0	1	0	0	0	1	0	0	0	0	0	0	0	0	0	0	0	0	2	0	0	0	0
GCA_002747135	d_Bacteria;p_Desulfobacterota;c_Desulfobulbia;o_Desulfobulbales;f_Desulfobulbaceae;g_Desulfogranum;s_Desulfogranum propionicus_A	1	1	1	1	1	1	1	1	1	1	0	0	0	1	1	0	1	1	1	0	0	1	0	0	0	1	0	0	0	0	0	0	0	0	0	0	0	0	0	0	0	0	0
GCA_002748755	d_Bacteria;p_Desulfobacterota;c_Desulfobulbia;o_Desulfobulbales;f_Desulfobulbaceae;g_Desulfogranum;s_Desulfogranum propionicus_B	2	1	1	1	1	1	1	1	1	1	0	0	0	1	1	0	1	1	1	0	0	1	0	0	0	0	0	0	0	0	0	0	0	0	0	0	0	0	0	0	0	0	0
GCA_002746685	d_Bacteria;p_Desulfobacterota;c_Desulfobulbia;o_Desulfobulbales;f_Desulfobulbaceae;g_Desulfogranum;s_Desulfogranum propionicus_C	1	1	1	1	1	1	1	1	1	1	0	0	0	0	0	0	0	0	0	0	0	0	0	0	0	1	0	0	0	0	0	0	0	0	0	0	0	0	1	0	0	0	0
GCA_002413355	d_Bacteria;p_Desulfobacterota;c_Desulfobulbia;o_Desulfobulbales;f_Desulfobulbaceae;g_Electronema;s_Electronema sp002413355	1	1	1	1	1	1	1	1	0	2	0	0	0	0	1	0	1	0	0	0	0	1	0	0	0	1	0	0	0	0	0	0	0	0	0	0	0	0	1	0	0	0	0
GCA_004284765	d_Bacteria;p_Desulfobacterota;c_Desulfobulbia;o_Desulfobulbales;f_Desulfobulbaceae;g_Electronema;s_Electronema sp004284765	1	1	1	1	1	1	1	1	1	1	0	0	0	0	1	0	1	0	0	0	0	1	0	0	0	1	0	0	0	0	0	0	0	0	0	0	0	0	1	0	0	0	0
GCA_004028505	d_Bacteria;p_Desulfobacterota;c_Desulfobulbia;o_Desulfobulbales;f_Desulfobulbaceae;g_Electrothrix;s_Electrothrix aarhusiensis	2	1	1	1	1	1	1	1	1	1	0	0	0	0	1	0	1	0	0	0	0	1	0	0	0	0	0	0	0	0	0	0	0	0	0	0	0	0	1	0	0	0	0
GCA_004028495	d_Bacteria;p_Desulfobacterota;c_Desulfobulbia;o_Desulfobulbales;f_Desulfobulbaceae;g_Electrothrix;s_Electrothrix marina	1	0	1	1	1	0	1	1	1	1	0	0	0	0	1	0	1	0	0	0	0	0	0	0	0	1	0	0	0	0	0	0	0	0	0	0	0	0	0	0	0	0	0
GCF_000341395	d_Bacteria;p_Desulfobacterota;c_Desulfobulbia;o_Desulfobulbales;f_Desulfocapsaceae;g_Desulfocapsa;s_Desulfocapsa sulfexigens	1	1	1	1	1	1	1	1	1	1	0	0	0	1	1	0	1	1	1	0	0	1	0	0	0	1	0	0	0	0	0	0	0	0	0	0	0	0	2	0	0	0	0
GCF_900130015	d_Bacteria;p_Desulfobacterota;c_Desulfobulbia;o_Desulfobulbales;f_Desulfocapsaceae;g_Desulfofustis;s_Desulfofustis glycolicus	2	1	1	1	1	1	1	1	1	2	0	0	0	1	1	0	1	1	1	0	0	1	0	0	0	1	0	0	0	0	0	0	0	0	0	0	0	0	0	0	0	0	0
GCA_001750925	d_Bacteria;p_Desulfobacterota;c_Desulfobulbia;o_Desulfobulbales;f_Desulfocapsaceae;g_Desulfomarina;s_Desulfomarina sp001750925	1	1	1	1	1	1	2	2	1	1	0	0	0	1	1	1	1	1	1	0	0	1	0	0	0	1	0	0	0	0	0	0	0	0	0	0	0	0	2	0	0	0	0
GCA_001750995	d_Bacteria;p_Desulfobacterota;c_Desulfobulbia;o_Desulfobulbales;f_Desulfocapsaceae;g_Desulfomarina;s_Desulfomarina sp001750925	1	1	1	1	1	1	2	2	1	0	0	0	0	1	1	1	1	1	0	0	0	1	0	0	0	1	0	0	0	0	0	0	0	0	0	0	0	0	2	0	0	0	0
GCF_900143695	d_Bacteria;p_Desulfobacterota;c_Desulfobulbia;o_Desulfobulbales;f_Desulfocapsaceae;g_Desulfopila;s_Desulfopila aestuarii	2	1	1	1	1	1	1	1	1	1	0	0	0	1	1	0	1	1	1	0	0	1	0	0	0	1	0	0	0	0	0	0	0	0	0	0	0	0	2	0	0	0	0
GCA_005116655	d_Bacteria;p_Desulfobacterota;c_Desulfobulbia;o_Desulfobulbales;f_Desulfocapsaceae;g_Desulfopila;s_Desulfopila flagellatus	2	1	1	1	1	1	1	1	1	1	0	0	0	1	1	0	1	1	1	0	0	1	0	0	0	1	0	0	0	0	0	0	0	0	0	0	0	0	2	0	0	0	0
GCF_005116675	d_Bacteria;p_Desulfobacterota;c_Desulfobulbia;o_Desulfobulbales;f_Desulfocapsaceae;g_Desulfopila;s_Desulfopila ganghwensis	2	1	1	1	1	1	1	1	1	2	0	0	0	1	1	0	1	1	1	0	0	1	0	0	0	2	0	0	0	0	0	0	0	0	0	0	0	0	3	0	0	0	0
GCA_010646885	d_Bacteria;p_Desulfobacterota;c_Desulfobulbia;o_Desulfobulbales;f_Desulfocapsaceae;g_Desulfopila;s_Desulfopila sp010646885	2	1	1	1	1	1	2	2	1	2	0	0	0	1	1	1	1	1	1	0	0	1	0	0	0	1	0	0	0	0	0	0	0	0	0	0	0	0	2	0	0	0	0
GCA_000769715	d_Bacteria;p_Desulfobacterota;c_Desulfobulbia;o_Desulfobulbales;f_Desulfocapsaceae;g_Desulfoprunum;s_Desulfoprunum sp000769715	1	1	1	1	1	1	1	1	1	1	0	0	0	1	1	0	1	1	1	0	0	1	0	0	0	1	0	0	0	0	0	0	0	0	0	0	0	0	1	0	0	0	0
GCF_900104445	d_Bacteria;p_Desulfobacterota;c_Desulfobulbia;o_Desulfobulbales;f_Desulfocapsaceae;g_Desulforhopalus;s_Desulforhopalus singaporensis	2	1	1	1	1	1	1	1	1	1	0	0	0	1	1	0	1	1	1	0	0	1	0	0	0	1	0	0	0	0	0	0	0	0	0	0	0	0	2	0	0	0	0
GCA_000961725	d_Bacteria;p_Desulfobacterota;c_Desulfobulbia;o_Desulfobulbales;f_Desulfocapsaceae;g_Desulforhopalus;s_Desulforhopalus sp000961725	2	1	1	1	1	1	1	1	1	2	0	0	0	1	1	0	1	1	1	0	0	1	0	0	0	2	0	0	0	0	0	0	0	0	0	0	0	0	1	0	0	0	0
GCA_001799365	d_Bacteria;p_Desulfobacterota;c_Desulfobulbia;o_Desulfobulbales;f_Desulfocapsaceae;g_Desulforhopalus;s_Desulforhopalus sp001799365	1	1	1	1	1	1	1	1	1	2	0	0	0	1	1	0	1	1	1	0	0	1	0	0	0	1	0	0	0	0	0	0	0	0	0	0	0	0	1	0	0	0	0
GCA_002733995	d_Bacteria;p_Desulfobacterota;c_Desulfobulbia;o_Desulfobulbales;f_Desulfocapsaceae;g_Desulforhopalus;s_Desulforhopalus sp002733995	2	1	1	1	1	1	1	1	1	1	0	0	0	1	1	0	1	1	1	0	0	1	0	0	0	1	0	0	0	0	0	0	0	0	0	0	0	0	2	0	0	0	0
GCF_005116575	d_Bacteria;p_Desulfobacterota;c_Desulfobulbia;o_Desulfobulbales;f_Desulfocapsaceae;g_Desulforhopalus;s_Desulforhopalus sp005116575	2	1	1	1	1	1	2	2	1	1	0	0	0	1	1	1	1	1	1	0	0	1	0	0	0	1	0	0	0	0	0	0	0	0	0	0	0	0	2	0	0	0	0
GCF_005116645	d_Bacteria;p_Desulfobacterota;c_Desulfobulbia;o_Desulfobulbales;f_Desulfocapsaceae;g_Desulforhopalus;s_Desulforhopalus sp005116645	2	1	1	2	2	2	2	2	1	2	0	0	0	1	1	1	1	1	1	0	0	1	0	0	0	2	0	0	0	0	0	0	0	0	0	0	0	0	2	0	0	0	0
GCF_000025945	d_Bacteria;p_Desulfobacterota;c_Desulfobulbia;o_Desulfobulbales;f_Desulfocapsaceae;g_Desulfotalea;s_Desulfotalea psychrophila	2	1	1	1	1	1	1	1	1	1	0	0	0	1	1	0	1	1	1	0	0	1	0	0	0	1	0	0	0	0	0	0	0	0	0	0	0	0	0	0	0	0	0
GCA_004796425	d_Bacteria;p_Desulfobacterota;c_Desulfobulbia;o_Desulfobulbales;f_Desulfocapsaceae;g_MADRE3;s_MADRE3 sp004796425	2	0	0	0	1	0	1	1	1	1	0	0	0	1	0	0	1	1	1	0	0	1	0	0	0	1	0	0	0	0	0	0	0	0	0	0	0	0	0	0	0	0	0
GCA_002747805	d_Bacteria;p_Desulfobacterota;c_Desulfobulbia;o_Desulfobulbales;f_Desulfocapsaceae;g_SZUA-575;s_SZUA-575 sp002747805	1	0	0	0	0	0	1	1	0	1	0	0	0	1	1	0	1	1	1	0	0	1	0	0	0	0	0	0	0	0	0	0	0	0	0	0	0	0	0	0	0	0	0
GCA_003249645	d_Bacteria;p_Desulfobacterota;c_Desulfobulbia;o_Desulfobulbales;f_Desulfocapsaceae;g_SZUA-575;s_SZUA-575 sp003249645	1	0	0	0	1	1	2	1	0	1	0	0	0	0	1	0	1	1	1	0	0	1	0	0	0	1	0	0	0	0	0	0	0	0	0	0	0	0	1	0	0	0	0
GCA_002327225	d_Bacteria;p_Desulfobacterota;c_Desulfobulbia;o_Desulfobulbales;f_Desulfocapsaceae;g_UBA2270;s_UBA2270 sp002327225	1	1	1	1	1	1	1	1	0	1	0	0	0	2	0	0	1	1	1	0	0	1	0	0	0	1	0	0	0	0	0	0	0	0	0	0	0	0	1	0	0	0	0
GCA_002347085	d_Bacteria;p_Desulfobacterota;c_Desulfobulbia;o_Desulfobulbales;f_Desulfocapsaceae;g_UBA2270;s_UBA2270 sp002347085	0	1	1	1	1	1	1	1	0	1	0	0	0	1	1	0	1	1	1	0	0	1	0	0	0	0	0	0	0	0	0	0	0	0	0	0	0	0	1	0	0	0	0
GCA_002347745	d_Bacteria;p_Desulfobacterota;c_Desulfobulbia;o_Desulfobulbales;f_Desulfocapsaceae;g_UBA2270;s_UBA2270 sp002347745	1	0	0	0	0	0	1	1	1	1	0	0	0	1	1	0	1	0	1	0	0	1	0	0	0	1	0	0	0	0	0	0	0	0	0	0	0	0	1	0	0	0	0
GCA_002424635	d_Bacteria;p_Desulfobacterota;c_Desulfobulbia;o_Desulfobulbales;f_Desulfocapsaceae;g_UBA2270;s_UBA2270 sp002424635	1	1	1	1	1	1	1	1	1	1	0	0	0	1	1	0	1	1	1	0	0	1	0	0	0	1	0	0	0	0	0	0	0	0	0	0	0	0	2	0	0	0	0
GCA_002868945	d_Bacteria;p_Desulfobacterota;c_Desulfobulbia;o_Desulfobulbales;f_Desulfurivibrionaceae;g_BM506;s_BM506 sp002868945	1	1	1	1	1	1	1	1	1	1	0	0	0	1	1	0	1	1	1	0	0	1	0	0	0	1	0	0	0	0	0	0	0	0	0	0	0	0	2	0	1	0	0
GCA_001873115	d_Bacteria;p_Desulfobacterota;c_Desulfobulbia;o_Desulfobulbales;f_Desulfurivibrionaceae;g_CG2-30-60-27;s_CG2-30-60-27 sp001873115	2	1	1	1	1	1	1	1	0	1	0	0	0	1	1	0	1	1	2	0	0	1	0	0	0	1	0	0	0	0	0	0	0	0	0	0	0	0	0	0	0	0	0
GCA_001914235	d_Bacteria;p_Desulfobacterota;c_Desulfobulbia;o_Desulfobulbales;f_Desulfurivibrionaceae;g_DB1;s_DB1 sp001914235	2	1	1	1	1	1	1	1	1	1	0	0	0	1	1	0	1	1	1	0	0	1	0	0	0	1	0	0	0	0	0	0	0	0	0	0	0	0	1	0	0	0	0
GCF_000092205	d_Bacteria;p_Desulfobacterota;c_Desulfobulbia;o_Desulfobulbales;f_Desulfurivibrionaceae;g_Desulfurivibrio;s_Desulfurivibrio alkaliphilus	1	1	1	1	1	1	1	1	1	1	0	0	0	1	1	0	1	1	1	0	0	1	0	0	0	1	0	0	0	0	0	0	0	0	0	0	0	0	1	0	1	0	0
GCA_003557565	d_Bacteria;p_Desulfobacterota;c_Desulfobulbia;o_Desulfobulbales;f_Desulfurivibrionaceae;g_Desulfurivibrio;s_Desulfurivibrio sp003557565	1	1	1	1	0	1	1	1	1	1	0	0	0	1	1	0	1	1	1	0	0	1	0	0	0	1	0	0	0	0	0	0	0	0	0	0	0	0	1	0	1	0	0
GCA_004332195	d_Bacteria;p_Desulfobacterota;c_Desulfobulbia;o_Desulfobulbales;f_Desulfurivibrionaceae;g_Desulfurivibrio;s_Desulfurivibrio sp004332195	1	0	0	0	0	0	1	1	1	1	0	0	0	1	1	0	1	1	1	0	0	1	0	0	0	1	0	0	0	0	0	0	0	0	0	0	0	0	1	0	0	0	0
GCA_003249165	d_Bacteria;p_Desulfobacterota;c_Desulfobulbia;o_Desulfobulbales;f_Desulfurivibrionaceae;g_SURF-16;s_SURF-16 sp003249165	1	1	1	1	1	2	1	1	1	1	0	0	0	1	1	0	1	1	1	0	0	1	0	0	0	1	0	0	0	0	0	0	0	0	0	0	0	0	1	0	0	0	0
GCA_003605035	d_Bacteria;p_Desulfobacterota;c_Desulfobulbia;o_Desulfobulbales;f_Desulfurivibrionaceae;g_SURF-16;s_SURF-16 sp003605035	1	1	1	1	1	1	1	1	1	1	0	0	0	1	1	0	1	1	1	0	0	1	0	0	0	1	0	0	0	0	0	0	0	0	0	0	0	0	2	0	1	0	0
GCA_001799255	d_Bacteria;p_Desulfobacterota;c_Desulfobulbia;o_Desulfobulbales;f_Desulfurivibrionaceae;g_UBA2262;s_UBA2262 sp001799255	1	0	0	0	0	0	1	1	1	1	0	0	0	1	1	0	1	1	1	0	0	1	0	0	0	0	0	0	0	0	0	0	0	0	0	0	0	0	0	0	0	0	0
GCA_001799285	d_Bacteria;p_Desulfobacterota;c_Desulfobulbia;o_Desulfobulbales;f_Desulfurivibrionaceae;g_UBA2262;s_UBA2262 sp001799285	1	0	0	0	0	0	1	1	1	1	0	0	0	1	1	0	1	1	1	0	0	1	0	0	0	1	0	0	0	0	0	0	0	0	0	0	0	0	2	0	1	0	0
GCA_002347095	d_Bacteria;p_Desulfobacterota;c_Desulfobulbia;o_Desulfobulbales;f_Desulfurivibrionaceae;g_UBA2262;s_UBA2262 sp002347095	1	1	1	1	1	1	1	1	1	1	0	0	0	1	1	0	1	1	1	0	0	1	0	0	0	1	0	0	0	0	0	0	0	0	0	0	0	0	2	0	0	0	0
GCA_002841785	d_Bacteria;p_Desulfobacterota;c_Desulfobulbia;o_Desulfobulbales;f_Desulfurivibrionaceae;g_UBA2262;s_UBA2262 sp002841785	1	0	1	1	1	0	1	1	1	1	0	0	0	1	1	0	1	0	0	0	0	0	0	0	0	1	0	0	0	0	0	0	0	0	0	0	0	0	2	0	1	0	0
GCA_002421565	d_Bacteria;p_Desulfobacterota;c_Desulfobulbia;o_Desulfobulbales;f_Desulfurivibrionaceae;g_UBA5628;s_UBA5628 sp002421565	1	0	1	1	1	1	1	1	1	1	0	0	0	1	1	0	1	1	1	0	0	1	0	0	0	0	0	0	0	0	0	0	0	0	0	0	0	0	0	0	0	0	0
GCA_001799225	d_Bacteria;p_Desulfobacterota;c_Desulfobulbia;o_Desulfobulbales;f_Desulfurivibrionaceae;g_XYD12-FULL-50-9;s_XYD12-FULL-50-9 sp001799225	2	1	1	1	1	1	1	1	1	1	0	0	0	1	1	0	1	1	1	0	0	1	0	0	0	0	0	0	0	0	0	0	0	0	0	0	0	0	1	0	0	0	0
GCF_001577525	d_Bacteria;p_Desulfobacterota;c_Desulfofervidia;o_Desulfofervidales;f_Desulfofervidaceae;g_Desulfofervidus;s_Desulfofervidus auxilii	1	1	1	1	1	1	1	1	1	1	0	0	0	1	1	0	1	1	1	0	0	1	0	0	0	1	0	0	0	0	0	0	0	0	0	0	0	0	0	0	0	0	0
GCA_001304365	d_Bacteria;p_Desulfobacterota;c_Desulfofervidia;o_Desulfofervidales;f_DG-60;g_DG-60;s_DG-60 sp001304365	2	1	1	1	0	1	1	1	1	0	0	0	0	0	0	0	0	0	0	0	0	0	0	0	0	1	0	0	0	0	0	0	0	0	0	0	0	0	0	0	0	0	0
GCF_000266945	d_Bacteria;p_Desulfobacterota;c_Desulfomonilia;o_Desulfomonilales;f_Desulfomonilaceae;g_Desulfomonile;s_Desulfomonile tiedjei	1	1	1	2	2	1	1	1	1	1	0	0	0	1	1	0	1	1	1	0	0	1	0	0	0	1	0	0	0	0	0	0	0	0	0	0	0	0	2	0	0	0	0
GCF_000024325	d_Bacteria;p_Desulfobacterota;c_Desulfovibrionia;o_Desulfovibrionales;f_Desulfohalobiaceae;g_Desulfohalobium;s_Desulfohalobium retbaense	2	1	1	1	1	1	1	1	1	2	0	0	0	1	1	0	1	1	1	0	0	1	0	0	0	0	0	0	0	0	0	0	0	0	0	0	0	0	0	0	0	0	0
GCF_000620765	d_Bacteria;p_Desulfobacterota;c_Desulfovibrionia;o_Desulfovibrionales;f_Desulfohalobiaceae;g_Desulfovermiculus;s_Desulfovermiculus halophilus	2	1	1	1	1	1	1	1	1	1	0	0	0	1	1	0	1	1	1	0	0	1	0	0	0	1	0	0	0	0	0	0	0	0	0	0	0	0	2	0	0	0	0
GCF_900114115	d_Bacteria;p_Desulfobacterota;c_Desulfovibrionia;o_Desulfovibrionales;f_Desulfomicrobiaceae;g_Desulfomicrobium;s_Desulfomicrobium apsheronum	1	1	1	1	1	1	1	1	1	1	0	0	0	1	1	0	1	1	1	0	0	1	0	0	0	1	0	0	0	0	0	0	0	0	0	0	0	0	1	0	0	0	0
GCF_000023225	d_Bacteria;p_Desulfobacterota;c_Desulfovibrionia;o_Desulfovibrionales;f_Desulfomicrobiaceae;g_Desulfomicrobium;s_Desulfomicrobium baculatum	1	1	1	1	1	1	1	1	1	1	0	0	0	1	1	0	1	1	1	0	0	1	0	0	0	0	1	0	0	0	0	0	0	0	0	0	0	0	2	0	0	0	0
GCF_000428825	d_Bacteria;p_Desulfobacterota;c_Desulfovibrionia;o_Desulfovibrionales;f_Desulfomicrobiaceae;g_Desulfomicrobium;s_Desulfomicrobium escambiense	1	1	1	1	1	1	1	1	1	1	0	0	0	1	1	0	1	1	1	0	0	1	0	0	0	0	0	0	0	0	0	0	0	0	0	0	0	0	1	0	0	0	0
GCF_900114595	d_Bacteria;p_Desulfobacterota;c_Desulfovibrionia;o_Desulfovibrionales;f_Desulfomicrobiaceae;g_Desulfomicrobium;s_Desulfomicrobium macestii	1	1	1	1	1	1	1	1	1	1	0	0	0	1	1	0	1	1	1	0	0	0	0	0	0	1	0	0	0	0	0	0	0	0	0	0	0	0	2	0	0	0	0
GCF_001553625	d_Bacteria;p_Desulfobacterota;c_Desulfovibrionia;o_Desulfovibrionales;f_Desulfomicrobiaceae;g_Desulfomicrobium;s_Desulfomicrobium orale	1	1	1	1	1	1	1	1	1	1	0	0	0	1	1	0	1	1	1	0	0	1	0	0	0	0	0	0	0	0	0	0	0	0	0	0	0	0	0	0	0	0	0
GCA_002412965	d_Bacteria;p_Desulfobacterota;c_Desulfovibrionia;o_Desulfovibrionales;f_Desulfomicrobiaceae;g_Desulfomicrobium;s_Desulfomicrobium sp002412965	1	1	1	1	1	1	1	1	1	1	0	0	0	1	1	0	1	1	1	0	0	1	0	0	0	0	0	0	0	0	0	0	0	0	0	0	0	0	1	0	0	0	0
GCA_002841885	d_Bacteria;p_Desulfobacterota;c_Desulfovibrionia;o_Desulfovibrionales;f_Desulfomicrobiaceae;g_Desulfomicrobium;s_Desulfomicrobium sp002841885	1	1	1	1	1	1	1	1	1	1	0	0	0	1	1	0	1	1	1	0	0	1	0	0	0	0	0	0	0	0	0	0	0	0	0	0	0	0	2	0	0	0	0
GCF_000519265	d_Bacteria;p_Desulfobacterota;c_Desulfovibrionia;o_Desulfovibrionales;f_Desulfonatronaceae;g_Desulfonatronum;s_Desulfonatronum lacustre	1	1	1	1	1	1	1	1	1	1	0	0	0	1	1	0	1	1	1	0	0	1	0	0	0	0	0	0	0	0	0	0	0	0	0	0	0	0	2	0	0	0	0
GCA_002299865	d_Bacteria;p_Desulfobacterota;c_Desulfovibrionia;o_Desulfovibrionales;f_Desulfonatronaceae;g_Desulfonatronum;s_Desulfonatronum sp002299865	0	1	1	1	1	1	1	1	1	1	0	0	0	1	1	0	1	1	1	0	0	1	0	0	0	0	0	0	0	0	0	0	0	0	0	0	0	0	1	0	0	0	0
GCF_003046795	d_Bacteria;p_Desulfobacterota;c_Desulfovibrionia;o_Desulfovibrionales;f_Desulfonatronaceae;g_Desulfonatronum;s_Desulfonatronum sp003046795	1	1	1	1	1	1	1	1	1	1	0	0	0	1	1	0	1	1	1	0	0	1	0	0	0	0	0	0	0	0	0	0	0	0	0	0	0	0	2	0	0	0	0
GCF_000934745	d_Bacteria;p_Desulfobacterota;c_Desulfovibrionia;o_Desulfovibrionales;f_Desulfonatronaceae;g_Desulfonatronum;s_Desulfonatronum thioautotrophicum	2	1	2	1	1	1	1	1	1	1	0	0	0	1	1	0	1	1	1	0	0	1	0	0	0	1	0	0	0	0	0	0	0	0	0	0	0	0	2	0	0	0	0
GCF_000717475	d_Bacteria;p_Desulfobacterota;c_Desulfovibrionia;o_Desulfovibrionales;f_Desulfonatronaceae;g_Desulfonatronum;s_Desulfonatronum thiodismutans	2	1	1	1	1	1	1	1	1	1	0	0	0	1	1	0	1	1	1	0	0	1	0	0	0	0	0	0	0	0	0	0	0	0	0	0	0	0	2	0	0	0	0
GCF_900104215	d_Bacteria;p_Desulfobacterota;c_Desulfovibrionia;o_Desulfovibrionales;f_Desulfonatronaceae;g_Desulfonatronum;s_Desulfonatronum thiosulfatophilum	1	1	2	1	1	1	1	1	1	1	0	0	0	1	1	0	1	1	1	0	0	1	0	0	0	0	0	0	0	0	0	0	0	0	0	0	0	0	2	0	0	0	0
GCA_003551155	d_Bacteria;p_Desulfobacterota;c_Desulfovibrionia;o_Desulfovibrionales;f_Desulfonatronovibrionaceae;g_Desulfonatronospira;s_Desulfonatronospira sp003551155	2	1	1	1	1	1	1	1	1	1	0	0	0	1	1	0	1	1	1	0	0	1	0	0	0	1	0	0	0	0	0	0	0	0	0	0	0	0	1	0	0	0	0
GCA_003553695	d_Bacteria;p_Desulfobacterota;c_Desulfovibrionia;o_Desulfovibrionales;f_Desulfonatronovibrionaceae;g_Desulfonatronospira;s_Desulfonatronospira sp003553695	1	0	0	0	0	0	1	1	1	1	0	0	0	1	1	0	1	1	1	0	0	1	0	0	0	2	0	0	0	0	0	0	0	0	0	0	0	0	1	0	0	0	0
GCA_003563255	d_Bacteria;p_Desulfobacterota;c_Desulfovibrionia;o_Desulfovibrionales;f_Desulfonatronovibrionaceae;g_Desulfonatronospira;s_Desulfonatronospira sp003563255	0	1	0	1	1	1	1	1	1	1	0	0	0	1	1	0	1	1	1	0	0	1	0	0	0	1	0	0	0	0	0	0	0	0	0	0	0	0	1	0	0	0	0
GCA_007125075	d_Bacteria;p_Desulfobacterota;c_Desulfovibrionia;o_Desulfovibrionales;f_Desulfonatronovibrionaceae;g_Desulfonatronospira;s_Desulfonatronospira sp007125075	1	0	0	1	1	1	1	1	1	1	0	0	0	1	1	0	1	1	1	0	0	1	0	0	0	2	0	0	0	0	0	0	0	0	0	0	0	0	1	0	0	0	0
GCA_007127015	d_Bacteria;p_Desulfobacterota;c_Desulfovibrionia;o_Desulfovibrionales;f_Desulfonatronovibrionaceae;g_Desulfonatronospira;s_Desulfonatronospira sp007127015	0	0	0	0	0	0	1	1	1	1	0	0	0	1	1	0	1	1	1	0	0	1	0	0	0	1	0	0	0	0	0	0	0	0	0	0	0	0	0	0	0	0	0
GCF_000174435	d_Bacteria;p_Desulfobacterota;c_Desulfovibrionia;o_Desulfovibrionales;f_Desulfonatronovibrionaceae;g_Desulfonatronospira;s_Desulfonatronospira thiodismutans	2	1	1	1	1	1	1	1	1	1	0	0	0	1	1	0	1	1	1	0	0	1	0	0	0	2	0	0	0	0	0	0	0	0	0	0	0	0	2	0	0	0	0
GCF_000686525	d_Bacteria;p_Desulfobacterota;c_Desulfovibrionia;o_Desulfovibrionales;f_Desulfonatronovibrionaceae;g_Desulfonatronovibrio;s_Desulfonatronovibrio hydrogenovorans	1	1	1	1	1	1	1	1	1	1	0	0	0	1	1	0	1	1	1	0	0	1	0	0	0	1	0	0	0	0	0	0	0	0	0	0	0	0	2	0	0	0	0
GCF_000934755	d_Bacteria;p_Desulfobacterota;c_Desulfovibrionia;o_Desulfovibrionales;f_Desulfonatronovibrionaceae;g_Desulfonatronovibrio;s_Desulfonatronovibrio magnus	2	1	1	1	1	1	1	1	1	1	0	0	0	1	1	0	1	1	1	0	0	1	0	0	0	0	0	0	0	0	0	0	0	0	0	0	0	0	2	0	0	0	0
GCA_003566455	d_Bacteria;p_Desulfobacterota;c_Desulfovibrionia;o_Desulfovibrionales;f_Desulfonatronovibrionaceae;g_Desulfonatronovibrio;s_Desulfonatronovibrio sp003566455	1	1	1	1	0	1	1	1	1	1	0	0	0	1	1	0	1	1	1	0	0	1	0	0	0	0	0	0	0	0	0	0	0	0	0	0	0	0	2	0	0	0	0
GCA_007121655	d_Bacteria;p_Desulfobacterota;c_Desulfovibrionia;o_Desulfovibrionales;f_Desulfonatronovibrionaceae;g_Desulfonatronovibrio;s_Desulfonatronovibrio sp007121655	1	1	1	1	1	1	1	1	0	1	0	0	0	1	1	0	1	1	0	0	0	1	0	0	0	0	0	0	0	0	0	0	0	0	0	0	0	0	2	0	0	0	0
GCA_001507915	d_Bacteria;p_Desulfobacterota;c_Desulfovibrionia;o_Desulfovibrionales;f_Desulfonauticaceae;g_Desulfonauticus;s_Desulfonauticus sp001507915	2	1	1	1	1	1	1	1	1	1	0	0	0	1	1	0	1	1	1	0	0	1	0	0	0	1	0	0	0	0	0	0	0	0	0	0	0	0	1	0	0	0	0
GCF_900104045	d_Bacteria;p_Desulfobacterota;c_Desulfovibrionia;o_Desulfovibrionales;f_Desulfonauticaceae;g_Desulfonauticus;s_Desulfonauticus submarinus	1	0	1	1	1	1	1	1	1	1	0	0	0	1	1	0	1	1	1	0	0	1	0	0	0	0	0	0	0	0	0	0	0	0	0	0	0	0	1	0	0	0	0
GCF_001748225	d_Bacteria;p_Desulfobacterota;c_Desulfovibrionia;o_Desulfovibrionales;f_Desulfoplanaceae;g_Desulfoplanes;s_Desulfoplanes formicivorans	2	1	1	1	1	1	1	1	1	1	0	0	0	1	1	0	1	1	1	0	0	1	0	0	0	1	0	0	0	0	0	0	0	0	0	0	0	0	0	0	0	0	0
GCF_000429305	d_Bacteria;p_Desulfobacterota;c_Desulfovibrionia;o_Desulfovibrionales;f_Desulfovibrionaceae;g_Alteridesulfovibrio;s_Alteridesulfovibrio inopinatus	2	1	1	1	1	1	1	1	1	1	0	0	0	1	1	0	1	1	2	0	0	1	0	0	0	1	0	0	0	0	0	0	0	0	0	0	0	0	2	0	0	0	0
GCF_000422565	d_Bacteria;p_Desulfobacterota;c_Desulfovibrionia;o_Desulfovibrionales;f_Desulfovibrionaceae;g_Aminidesulfovibrio;s_Aminidesulfovibrio aminophilus	1	1	1	1	1	1	1	1	2	1	0	0	0	1	1	0	1	1	1	0	0	1	0	0	0	0	0	0	0	0	0	0	0	0	0	0	0	0	2	0	0	0	0
GCA_002382645	d_Bacteria;p_Desulfobacterota;c_Desulfovibrionia;o_Desulfovibrionales;f_Desulfovibrionaceae;g_Aminidesulfovibrio;s_Aminidesulfovibrio sp002382645	1	1	1	1	1	1	1	1	2	1	0	0	0	1	1	0	1	1	1	0	0	1	0	0	0	0	0	0	0	0	0	0	0	0	0	0	0	0	1	0	0	0	0
GCA_900550745	d_Bacteria;p_Desulfobacterota;c_Desulfovibrionia;o_Desulfovibrionales;f_Desulfovibrionaceae;g_Bilophila;s_Bilophila sp900550745	0	0	0	0	0	0	1	1	0	1	0	0	0	1	1	0	1	1	1	0	0	1	0	0	0	0	0	0	0	0	0	0	0	0	0	0	0	0	1	0	0	0	0
GCA_900553145	d_Bacteria;p_Desulfobacterota;c_Desulfovibrionia;o_Desulfovibrionales;f_Desulfovibrionaceae;g_Bilophila;s_Bilophila sp900553145	0	0	0	0	0	0	1	1	1	1	0	0	0	1	1	0	1	1	1	0	0	1	0	0	0	0	0	0	0	0	0	0	0	0	0	0	0	0	1	0	0	0	0
GCF_000701705	d_Bacteria;p_Desulfobacterota;c_Desulfovibrionia;o_Desulfovibrionales;f_Desulfovibrionaceae;g_Bilophila;s_Bilophila wadsworthia	0	0	0	0	0	0	1	1	1	1	0	0	0	1	1	0	1	1	1	0	0	1	0	0	0	0	0	0	0	0	0	0	0	0	0	0	0	0	1	0	0	0	0
GCF_000226255	d_Bacteria;p_Desulfobacterota;c_Desulfovibrionia;o_Desulfovibrionales;f_Desulfovibrionaceae;g_Cupidesulfovibrio;s_Cupidesulfovibrio sp000226255	1	1	1	1	1	1	1	1	1	1	0	0	0	1	1	0	1	1	1	0	0	1	0	0	0	0	0	0	0	0	0	0	0	0	0	0	0	0	1	0	0	0	0
GCF_000504305	d_Bacteria;p_Desulfobacterota;c_Desulfovibrionia;o_Desulfovibrionales;f_Desulfovibrionaceae;g_Cupidesulfovibrio;s_Cupidesulfovibrio termitidis	1	1	1	1	1	1	1	1	1	1	0	0	0	1	1	0	1	1	1	0	0	1	0	0	0	0	0	0	0	0	0	0	0	0	0	0	0	0	1	0	0	0	0
GCF_000422545	d_Bacteria;p_Desulfobacterota;c_Desulfovibrionia;o_Desulfovibrionales;f_Desulfovibrionaceae;g_Desulfocurvibacter;s_Desulfocurvibacter africanus	2	1	1	1	1	1	1	1	1	1	0	0	0	1	1	0	1	1	1	0	0	1	0	0	0	1	0	0	0	0	0	0	0	0	0	0	0	0	2	0	0	0	0
GCF_000519125	d_Bacteria;p_Desulfobacterota;c_Desulfovibrionia;o_Desulfovibrionales;f_Desulfovibrionaceae;g_Desulfocurvus;s_Desulfocurvus vexinensis	1	1	1	1	1	1	1	1	1	1	0	0	0	1	1	0	1	1	1	0	0	1	0	0	0	0	0	0	0	0	0	0	0	0	0	0	0	0	1	0	0	0	0
GCF_000422245	d_Bacteria;p_Desulfobacterota;c_Desulfovibrionia;o_Desulfovibrionales;f_Desulfovibrionaceae;g_Desulfohalovibrio;s_Desulfohalovibrio alkalitolerans	1	1	1	1	1	1	1	1	1	1	0	0	0	1	1	0	1	1	1	0	0	1	0	0	0	0	0	0	0	0	0	0	0	0	0	0	0	0	2	0	0	0	0
GCF_000711295	d_Bacteria;p_Desulfobacterota;c_Desulfovibrionia;o_Desulfovibrionales;f_Desulfovibrionaceae;g_Desulfohalovibrio;s_Desulfohalovibrio reitneri	1	1	1	1	1	1	1	1	1	1	0	0	0	1	1	0	1	1	1	0	0	1	0	0	0	0	0	0	0	0	0	0	0	0	0	0	0	0	2	0	0	0	0
GCF_000422205	d_Bacteria;p_Desulfobacterota;c_Desulfovibrionia;o_Desulfovibrionales;f_Desulfovibrionaceae;g_Desulfohalovibrio;s_Desulfohalovibrio sp000422205	1	1	1	1	1	1	1	1	1	1	0	0	0	1	1	0	1	1	1	0	0	1	0	0	0	1	0	0	0	0	0	0	0	0	0	0	0	0	1	0	0	0	0
GCF_000420465	d_Bacteria;p_Desulfobacterota;c_Desulfovibrionia;o_Desulfovibrionales;f_Desulfovibrionaceae;g_Desulfovibrio;s_Desulfovibrio desulfuricans	1	1	1	1	1	1	2	2	1	2	0	0	0	1	1	0	1	1	1	0	0	1	0	0	0	1	0	0	0	0	0	0	0	0	0	0	0	0	1	0	0	0	0
GCF_004801255	d_Bacteria;p_Desulfobacterota;c_Desulfovibrionia;o_Desulfovibrionales;f_Desulfovibrionaceae;g_Desulfovibrio;s_Desulfovibrio desulfuricans_C	1	1	1	1	1	1	1	1	1	1	0	0	0	1	1	0	1	1	1	0	0	1	0	0	0	1	0	0	0	0	0	0	0	0	0	0	0	0	0	0	0	0	0
GCF_002159665	d_Bacteria;p_Desulfobacterota;c_Desulfovibrionia;o_Desulfovibrionales;f_Desulfovibrionaceae;g_Desulfovibrio;s_Desulfovibrio faecigallinarum	1	1	1	1	1	1	1	1	1	1	0	0	0	1	1	0	1	1	1	0	0	1	0	0	0	0	0	0	0	0	0	0	0	0	0	0	0	0	0	0	0	0	0
GCF_001553605	d_Bacteria;p_Desulfobacterota;c_Desulfovibrionia;o_Desulfovibrionales;f_Desulfovibrionaceae;g_Desulfovibrio;s_Desulfovibrio fairfieldensis	1	1	1	1	1	1	1	1	1	1	0	0	0	1	1	0	1	1	1	0	0	1	0	0	0	0	0	0	0	0	0	0	0	0	0	0	0	0	0	0	0	0	0
GCF_004309735	d_Bacteria;p_Desulfobacterota;c_Desulfovibrionia;o_Desulfovibrionales;f_Desulfovibrionaceae;g_Desulfovibrio;s_Desulfovibrio legallii	1	1	1	1	1	1	1	1	1	1	0	0	0	1	1	0	1	1	1	0	0	1	0	0	0	1	0	0	0	0	0	0	0	0	0	0	0	0	1	0	0	0	0
GCF_900102485	d_Bacteria;p_Desulfobacterota;c_Desulfovibrionia;o_Desulfovibrionales;f_Desulfovibrionaceae;g_Desulfovibrio;s_Desulfovibrio legallii_A	1	1	1	1	1	1	1	1	1	1	0	0	0	1	1	0	1	1	1	0	0	1	0	0	0	1	0	0	0	0	0	0	0	0	0	0	0	0	1	0	0	0	0
GCF_900116045	d_Bacteria;p_Desulfobacterota;c_Desulfovibrionia;o_Desulfovibrionales;f_Desulfovibrionaceae;g_Desulfovibrio;s_Desulfovibrio piger_A	1	1	1	1	1	1	2	2	1	2	0	0	0	1	1	0	1	1	1	0	0	1	0	0	0	0	0	0	0	0	0	0	0	0	0	0	0	0	1	0	0	0	0
GCA_900540515	d_Bacteria;p_Desulfobacterota;c_Desulfovibrionia;o_Desulfovibrionales;f_Desulfovibrionaceae;g_Desulfovibrio;s_Desulfovibrio porci	1	1	1	1	1	1	1	1	1	1	0	0	0	1	1	0	1	1	1	0	0	1	0	0	0	0	0	0	0	0	0	0	0	0	0	0	0	0	0	0	0	0	0
GCA_000403945	d_Bacteria;p_Desulfobacterota;c_Desulfovibrionia;o_Desulfovibrionales;f_Desulfovibrionaceae;g_Desulfovibrio;s_Desulfovibrio sp000403945	1	1	1	0	1	1	1	1	1	1	0	0	0	2	2	0	2	2	2	0	0	2	0	0	0	0	0	0	0	0	0	0	0	0	0	0	0	0	0	0	0	0	0
GCA_002237645	d_Bacteria;p_Desulfobacterota;c_Desulfovibrionia;o_Desulfovibrionales;f_Desulfovibrionaceae;g_Desulfovibrio;s_Desulfovibrio sp002237645	1	1	1	1	1	1	1	1	1	1	0	0	0	1	1	0	1	1	1	0	0	1	0	0	0	1	0	0	0	0	0	0	0	0	0	0	0	0	0	0	0	0	0
GCA_002369295	d_Bacteria;p_Desulfobacterota;c_Desulfovibrionia;o_Desulfovibrionales;f_Desulfovibrionaceae;g_Desulfovibrio;s_Desulfovibrio sp002369295	1	1	1	1	1	1	1	1	1	1	0	0	0	1	1	0	1	1	1	0	0	1	0	0	0	0	0	0	0	0	0	0	0	0	0	0	0	0	0	0	0	0	0
GCF_003860215	d_Bacteria;p_Desulfobacterota;c_Desulfovibrionia;o_Desulfovibrionales;f_Desulfovibrionaceae;g_Desulfovibrio;s_Desulfovibrio sp003860215	1	1	1	0	1	1	1	1	1	1	0	0	0	1	1	0	1	1	1	0	0	1	0	0	0	1	0	0	0	0	0	0	0	0	0	0	0	0	0	0	0	0	0
GCA_900095395	d_Bacteria;p_Desulfobacterota;c_Desulfovibrionia;o_Desulfovibrionales;f_Desulfovibrionaceae;g_Desulfovibrio;s_Desulfovibrio sp900095395	1	1	1	1	1	1	1	1	1	1	0	0	0	1	1	0	1	2	1	0	0	1	0	0	0	1	0	0	0	0	0	0	0	0	0	0	0	0	0	0	0	0	0
GCA_900319575	d_Bacteria;p_Desulfobacterota;c_Desulfovibrionia;o_Desulfovibrionales;f_Desulfovibrionaceae;g_Desulfovibrio;s_Desulfovibrio sp900319575	1	1	1	1	1	1	1	1	1	1	0	0	0	1	1	0	1	1	1	0	0	1	0	0	0	0	0	0	0	0	0	0	0	0	0	0	0	0	0	0	0	0	0
GCA_900546145	d_Bacteria;p_Desulfobacterota;c_Desulfovibrionia;o_Desulfovibrionales;f_Desulfovibrionaceae;g_Desulfovibrio;s_Desulfovibrio sp900546145	1	1	1	1	1	1	1	1	1	1	0	0	0	1	1	0	1	1	1	0	0	1	0	0	0	0	0	0	0	0	0	0	0	0	0	0	0	0	0	0	0	0	0
GCF_002355955	d_Bacteria;p_Desulfobacterota;c_Desulfovibrionia;o_Desulfovibrionales;f_Desulfovibrionaceae;g_Desulfovibrio;s_Desulfovibrio trichonymphae	1	1	1	1	1	1	1	1	1	1	0	0	0	1	1	0	1	1	1	0	0	1	0	0	0	0	0	0	0	0	0	0	0	0	0	0	0	0	0	0	0	0	0
GCF_003966735	d_Bacteria;p_Desulfobacterota;c_Desulfovibrionia;o_Desulfovibrionales;f_Desulfovibrionaceae;g_Desulfovibrio_Q;s_Desulfovibrio_Q ferrophilus	2	1	1	1	1	1	1	1	1	1	0	0	0	1	1	0	1	1	1	0	0	1	0	0	0	0	0	0	0	0	0	0	0	0	0	0	0	0	1	0	0	0	0
GCA_900079685	d_Bacteria;p_Desulfobacterota;c_Desulfovibrionia;o_Desulfovibrionales;f_Desulfovibrionaceae;g_FLUQ01;s_FLUQ01 sp900079685	0	0	0	0	0	0	1	1	1	1	0	0	0	1	1	0	1	1	1	0	0	1	0	0	0	0	0	0	0	0	0	0	0	0	0	0	0	0	0	0	0	1	1
GCF_000430005	d_Bacteria;p_Desulfobacterota;c_Desulfovibrionia;o_Desulfovibrionales;f_Desulfovibrionaceae;g_Frigididesulfovibrio;s_Frigididesulfovibrio cuneatus	1	1	1	1	1	1	1	1	1	1	0	0	0	1	1	0	1	1	1	0	0	1	0	0	0	1	0	0	0	0	0	0	0	0	0	0	0	0	1	0	0	0	0
GCA_002293605	d_Bacteria;p_Desulfobacterota;c_Desulfovibrionia;o_Desulfovibrionales;f_Desulfovibrionaceae;g_Frigididesulfovibrio;s_Frigididesulfovibrio sp002293605	1	1	1	1	1	1	1	1	1	1	0	0	0	1	1	0	1	1	1	0	0	1	0	0	0	0	0	0	0	0	0	0	0	0	0	0	0	0	0	0	0	0	0
GCF_900143255	d_Bacteria;p_Desulfobacterota;c_Desulfovibrionia;o_Desulfovibrionales;f_Desulfovibrionaceae;g_Frigididesulfovibrio_A;s_Frigididesulfovibrio_A litoralis	1	1	1	1	1	1	1	1	1	1	0	0	0	1	1	0	1	1	1	0	0	1	0	0	0	1	0	0	0	0	0	0	0	0	0	0	0	0	0	0	0	0	0
GCF_000429325	d_Bacteria;p_Desulfobacterota;c_Desulfovibrionia;o_Desulfovibrionales;f_Desulfovibrionaceae;g_Fundidesulfovibrio;s_Fundidesulfovibrio putealis	1	1	1	1	1	1	1	1	1	1	0	0	0	1	1	0	1	1	1	0	0	1	0	0	0	0	0	0	0	0	0	0	0	0	0	0	0	0	1	0	0	0	0
GCF_000384815	d_Bacteria;p_Desulfobacterota;c_Desulfovibrionia;o_Desulfovibrionales;f_Desulfovibrionaceae;g_Halodesulfovibrio;s_Halodesulfovibrio aestuarii	1	1	1	1	1	1	1	1	1	1	0	0	0	1	1	0	1	1	1	0	0	1	0	0	0	0	0	0	0	0	0	0	0	0	0	0	0	0	0	0	0	0	0
GCF_900129975	d_Bacteria;p_Desulfobacterota;c_Desulfovibrionia;o_Desulfovibrionales;f_Desulfovibrionaceae;g_Halodesulfovibrio;s_Halodesulfovibrio marinisediminis	1	1	1	1	1	1	1	1	1	1	0	0	0	1	1	0	1	1	1	0	0	1	0	0	0	0	0	0	0	0	0	0	0	0	0	0	0	0	0	0	0	0	0
GCA_003252375	d_Bacteria;p_Desulfobacterota;c_Desulfovibrionia;o_Desulfovibrionales;f_Desulfovibrionaceae;g_Halodesulfovibrio;s_Halodesulfovibrio sp003252375	1	1	1	1	1	1	1	1	1	1	0	0	0	1	1	0	1	1	1	0	0	1	0	0	0	0	0	0	0	0	0	0	0	0	0	0	0	0	1	0	0	0	0
GCF_001672295	d_Bacteria;p_Desulfobacterota;c_Desulfovibrionia;o_Desulfovibrionales;f_Desulfovibrionaceae;g_Halodesulfovibrio;s_Halodesulfovibrio spirochaetisodalis	1	1	1	1	1	1	1	1	1	1	0	0	0	1	1	0	1	1	1	0	0	1	0	0	0	0	0	0	0	0	0	0	0	0	0	0	0	0	0	0	0	0	0
GCF_900188225	d_Bacteria;p_Desulfobacterota;c_Desulfovibrionia;o_Desulfovibrionales;f_Desulfovibrionaceae;g_Humidesulfovibrio;s_Humidesulfovibrio mexicanus	1	1	1	1	1	1	1	1	2	1	0	0	0	1	1	0	1	1	1	0	0	1	0	0	0	1	0	0	0	0	0	0	0	0	0	0	0	0	1	0	0	0	0
GCA_001799475	d_Bacteria;p_Desulfobacterota;c_Desulfovibrionia;o_Desulfovibrionales;f_Desulfovibrionaceae;g_Humidesulfovibrio;s_Humidesulfovibrio sp001799475	0	1	1	1	1	0	1	1	2	1	0	0	0	1	1	0	1	1	1	0	0	0	0	0	0	0	0	0	0	0	0	0	0	0	0	0	0	0	2	0	0	0	0
GCA_001871085	d_Bacteria;p_Desulfobacterota;c_Desulfovibrionia;o_Desulfovibrionales;f_Desulfovibrionaceae;g_Humidesulfovibrio;s_Humidesulfovibrio sp001871085	1	1	1	1	1	1	1	1	2	1	0	0	0	1	1	0	1	1	1	0	0	1	0	0	0	1	0	0	0	0	0	0	0	0	0	0	0	0	1	0	0	0	0
GCA_002840405	d_Bacteria;p_Desulfobacterota;c_Desulfovibrionia;o_Desulfovibrionales;f_Desulfovibrionaceae;g_Humidesulfovibrio;s_Humidesulfovibrio sp002840405	1	1	1	1	1	1	1	1	2	1	0	0	0	1	1	0	1	1	1	0	0	1	0	0	0	1	0	0	0	0	0	0	0	0	0	0	0	0	2	0	0	0	0
GCA_004796465	d_Bacteria;p_Desulfobacterota;c_Desulfovibrionia;o_Desulfovibrionales;f_Desulfovibrionaceae;g_MADRE1;s_MADRE1 sp004796465	2	0	1	1	1	1	1	1	1	1	0	0	0	1	1	0	1	1	1	0	0	1	0	0	0	0	0	0	0	0	0	0	0	0	0	0	0	0	0	0	0	0	0
GCA_003150275	d_Bacteria;p_Desulfobacterota;c_Desulfovibrionia;o_Desulfovibrionales;f_Desulfovibrionaceae;g_Mailhella;s_Mailhella excrementigallinarum	0	0	0	0	0	0	1	1	1	1	0	0	0	1	1	0	1	1	1	0	0	1	0	0	0	0	0	0	0	0	0	0	0	0	0	0	0	0	0	0	0	0	0
GCF_900155525	d_Bacteria;p_Desulfobacterota;c_Desulfovibrionia;o_Desulfovibrionales;f_Desulfovibrionaceae;g_Mailhella;s_Mailhella massiliensis	0	0	0	0	0	0	1	1	1	1	0	0	0	1	1	0	1	1	1	0	0	1	0	0	0	0	0	0	0	0	0	0	0	0	0	0	0	0	0	0	0	0	0
GCA_900541395	d_Bacteria;p_Desulfobacterota;c_Desulfovibrionia;o_Desulfovibrionales;f_Desulfovibrionaceae;g_Mailhella;s_Mailhella merdigallinarum	0	0	0	0	0	0	1	1	1	1	0	0	0	1	1	0	1	1	1	0	0	1	0	0	0	0	0	0	0	0	0	0	0	0	0	0	0	0	0	0	0	0	0
GCA_900553065	d_Bacteria;p_Desulfobacterota;c_Desulfovibrionia;o_Desulfovibrionales;f_Desulfovibrionaceae;g_Mailhella;s_Mailhella sp900553065	0	0	0	0	0	0	1	1	1	1	0	0	0	1	1	0	1	1	1	0	0	1	0	0	0	0	0	0	0	0	0	0	0	0	0	0	0	0	0	0	0	0	0
GCA_900555975	d_Bacteria;p_Desulfobacterota;c_Desulfovibrionia;o_Desulfovibrionales;f_Desulfovibrionaceae;g_Mailhella;s_Mailhella sp900555975	0	0	0	0	0	0	1	1	1	1	0	0	0	1	1	0	1	1	0	0	0	1	0	0	0	0	0	0	0	0	0	0	0	0	0	0	0	0	0	0	0	0	0
GCF_000429985	d_Bacteria;p_Desulfobacterota;c_Desulfovibrionia;o_Desulfovibrionales;f_Desulfovibrionaceae;g_Maridesulfovibrio;s_Maridesulfovibrio bastinii	1	1	1	1	1	1	1	1	2	1	0	0	0	1	1	0	1	1	1	0	0	1	0	0	0	1	0	0	0	0	0	0	0	0	0	0	0	0	0	0	0	0	0
GCF_900101105	d_Bacteria;p_Desulfobacterota;c_Desulfovibrionia;o_Desulfovibrionales;f_Desulfovibrionaceae;g_Maridesulfovibrio;s_Maridesulfovibrio ferrireducens	1	1	1	1	1	1	1	1	2	1	0	0	0	1	1	0	1	1	1	0	0	1	0	0	0	1	0	0	0	0	0	0	0	0	0	0	0	0	0	0	0	0	0
GCF_000711735	d_Bacteria;p_Desulfobacterota;c_Desulfovibrionia;o_Desulfovibrionales;f_Desulfovibrionaceae;g_Maridesulfovibrio;s_Maridesulfovibrio frigidus	1	1	1	1	1	1	1	1	1	1	0	0	0	1	1	0	1	1	1	0	0	1	0	0	0	1	0	0	0	0	0	0	0	0	0	0	0	0	1	0	0	0	0
GCF_900177375	d_Bacteria;p_Desulfobacterota;c_Desulfovibrionia;o_Desulfovibrionales;f_Desulfovibrionaceae;g_Maridesulfovibrio;s_Maridesulfovibrio gilichinskyi	1	1	1	1	1	1	1	1	2	1	0	0	0	1	1	0	1	1	1	0	0	1	0	0	0	1	0	0	0	0	0	0	0	0	0	0	0	0	0	0	0	0	0
GCF_000331025	d_Bacteria;p_Desulfobacterota;c_Desulfovibrionia;o_Desulfovibrionales;f_Desulfovibrionaceae;g_Maridesulfovibrio;s_Maridesulfovibrio hydrothermalis	1	1	1	1	1	1	1	1	2	1	0	0	0	1	1	0	1	1	1	0	0	1	0	0	0	1	0	0	0	0	0	0	0	0	0	0	0	0	0	0	0	0	0
GCF_000023445	d_Bacteria;p_Desulfobacterota;c_Desulfovibrionia;o_Desulfovibrionales;f_Desulfovibrionaceae;g_Maridesulfovibrio;s_Maridesulfovibrio salexigens	1	1	1	1	1	1	1	1	2	1	0	0	0	1	1	0	1	1	1	0	0	1	0	0	0	1	0	0	0	0	0	0	0	0	0	0	0	0	1	0	0	0	0
GCA_002340305	d_Bacteria;p_Desulfobacterota;c_Desulfovibrionia;o_Desulfovibrionales;f_Desulfovibrionaceae;g_Maridesulfovibrio;s_Maridesulfovibrio sp002340305	1	1	1	1	1	1	1	1	2	1	0	0	0	1	1	0	1	1	0	0	0	1	0	0	0	0	0	0	0	0	0	0	0	0	0	0	0	0	0	0	0	0	0
GCA_004923195	d_Bacteria;p_Desulfobacterota;c_Desulfovibrionia;o_Desulfovibrionales;f_Desulfovibrionaceae;g_Maridesulfovibrio;s_Maridesulfovibrio sp004923195	1	1	1	1	1	1	1	1	2	1	0	0	0	1	1	0	1	1	1	0	0	1	0	0	0	1	0	0	0	0	0	0	0	0	0	0	0	0	0	0	0	0	0
GCA_006210265	d_Bacteria;p_Desulfobacterota;c_Desulfovibrionia;o_Desulfovibrionales;f_Desulfovibrionaceae;g_Maridesulfovibrio;s_Maridesulfovibrio sp006210265	1	1	1	1	1	1	1	1	2	1	0	0	0	1	1	0	1	1	1	0	0	1	0	0	0	1	0	0	0	0	0	0	0	0	0	0	0	0	0	0	0	0	0
GCF_000425265	d_Bacteria;p_Desulfobacterota;c_Desulfovibrionia;o_Desulfovibrionales;f_Desulfovibrionaceae;g_Maridesulfovibrio;s_Maridesulfovibrio zosterae	1	1	1	1	1	1	1	1	2	1	0	0	0	1	1	0	1	1	1	0	0	1	0	0	0	1	0	0	0	0	0	0	0	0	0	0	0	0	0	0	0	0	0
GCF_000468495	d_Bacteria;p_Desulfobacterota;c_Desulfovibrionia;o_Desulfovibrionales;f_Desulfovibrionaceae;g_Megalodesulfovibrio;s_Megalodesulfovibrio gigas	2	1	1	1	1	2	1	1	1	1	0	0	0	1	1	0	1	1	1	0	0	1	0	0	0	0	0	0	0	0	0	0	0	0	0	0	0	0	1	0	0	0	0
GCF_000195755	d_Bacteria;p_Desulfobacterota;c_Desulfovibrionia;o_Desulfovibrionales;f_Desulfovibrionaceae;g_Nitratidesulfovibrio;s_Nitratidesulfovibrio vulgaris	1	1	1	1	1	1	1	1	1	1	0	0	0	1	1	0	1	1	1	0	0	1	0	0	0	0	0	0	0	0	0	0	0	0	0	0	0	0	1	0	0	0	0
GCF_000482745	d_Bacteria;p_Desulfobacterota;c_Desulfovibrionia;o_Desulfovibrionales;f_Desulfovibrionaceae;g_Oleidesulfovibrio;s_Oleidesulfovibrio alaskensis	1	1	1	1	1	1	1	1	1	1	0	0	0	1	1	0	1	1	1	0	0	1	0	0	0	0	0	0	0	0	0	0	0	0	0	0	0	0	2	0	0	0	0
GCF_900167065	d_Bacteria;p_Desulfobacterota;c_Desulfovibrionia;o_Desulfovibrionales;f_Desulfovibrionaceae;g_Paradesulfovibrio;s_Paradesulfovibrio bizertensis	1	1	1	1	1	1	1	1	1	1	0	0	0	1	1	0	1	1	1	0	0	1	0	0	0	2	0	0	0	0	0	0	0	0	0	0	0	0	1	0	0	0	0
GCF_900167125	d_Bacteria;p_Desulfobacterota;c_Desulfovibrionia;o_Desulfovibrionales;f_Desulfovibrionaceae;g_Paucidesulfovibrio;s_Paucidesulfovibrio gracilis	2	1	1	1	1	1	1	1	2	1	0	0	0	1	1	0	1	1	1	0	0	1	0	0	0	2	0	0	0	0	0	0	0	0	0	0	0	0	1	0	0	0	0
GCF_000420485	d_Bacteria;p_Desulfobacterota;c_Desulfovibrionia;o_Desulfovibrionales;f_Desulfovibrionaceae;g_Paucidesulfovibrio;s_Paucidesulfovibrio longus	2	1	1	1	1	1	1	1	2	1	0	0	0	1	1	0	1	1	1	0	0	1	0	0	0	1	0	0	0	0	0	0	0	0	0	0	0	0	1	0	0	0	0
GCF_000176915	d_Bacteria;p_Desulfobacterota;c_Desulfovibrionia;o_Desulfovibrionales;f_Desulfovibrionaceae;g_Pseudodesulfovibrio;s_Pseudodesulfovibrio aespoeensis	1	1	1	1	1	1	1	1	1	1	0	0	0	1	1	0	1	1	1	0	0	1	0	0	0	1	0	0	0	0	0	0	0	0	0	0	0	0	2	0	0	0	0
GCF_001311825	d_Bacteria;p_Desulfobacterota;c_Desulfovibrionia;o_Desulfovibrionales;f_Desulfovibrionaceae;g_Pseudodesulfovibrio;s_Pseudodesulfovibrio brasiliensis	1	1	1	1	0	1	1	1	2	1	0	0	0	1	1	0	1	1	0	0	0	1	0	0	0	0	0	0	0	0	0	0	0	0	0	0	0	0	1	0	0	0	0
GCF_001874525	d_Bacteria;p_Desulfobacterota;c_Desulfovibrionia;o_Desulfovibrionales;f_Desulfovibrionaceae;g_Pseudodesulfovibrio;s_Pseudodesulfovibrio hydrargyri	2	1	1	1	1	1	1	1	1	1	0	0	0	1	1	0	1	1	1	0	0	1	0	0	0	1	0	0	0	0	0	0	0	0	0	0	0	0	2	0	0	0	0
GCF_001563225	d_Bacteria;p_Desulfobacterota;c_Desulfovibrionia;o_Desulfovibrionales;f_Desulfovibrionaceae;g_Pseudodesulfovibrio;s_Pseudodesulfovibrio indicus	2	1	1	1	1	1	1	1	1	1	0	0	0	1	1	0	1	1	1	0	0	1	0	0	0	1	0	0	0	0	0	0	0	0	0	0	0	0	2	0	0	0	0
GCF_000189295	d_Bacteria;p_Desulfobacterota;c_Desulfovibrionia;o_Desulfovibrionales;f_Desulfovibrionaceae;g_Pseudodesulfovibrio;s_Pseudodesulfovibrio mercurii	2	1	1	1	1	1	1	1	1	1	0	0	0	1	1	0	1	1	1	0	0	1	0	0	0	1	0	0	0	0	0	0	0	0	0	0	0	0	2	0	0	0	0
GCF_000375485	d_Bacteria;p_Desulfobacterota;c_Desulfovibrionia;o_Desulfovibrionales;f_Desulfovibrionaceae;g_Pseudodesulfovibrio;s_Pseudodesulfovibrio oxyclinae	1	1	1	1	1	1	1	1	2	1	0	0	0	1	1	0	1	1	1	0	0	1	0	0	0	1	0	0	0	0	0	0	0	0	0	0	0	0	2	0	0	0	0
GCF_000341895	d_Bacteria;p_Desulfobacterota;c_Desulfovibrionia;o_Desulfovibrionales;f_Desulfovibrionaceae;g_Pseudodesulfovibrio;s_Pseudodesulfovibrio piezophilus	1	1	1	1	1	1	1	1	1	1	0	0	0	1	1	0	1	1	1	0	0	1	0	0	0	1	0	0	0	0	0	0	0	0	0	0	0	0	1	0	0	0	0
GCF_900217235	d_Bacteria;p_Desulfobacterota;c_Desulfovibrionia;o_Desulfovibrionales;f_Desulfovibrionaceae;g_Pseudodesulfovibrio;s_Pseudodesulfovibrio profundus	1	1	1	1	1	1	1	1	1	1	0	0	0	1	1	0	1	1	1	0	0	1	0	0	0	0	0	0	0	0	0	0	0	0	0	0	0	0	2	0	0	0	0
GCF_004025585	d_Bacteria;p_Desulfobacterota;c_Desulfovibrionia;o_Desulfovibrionales;f_Desulfovibrionaceae;g_Pseudodesulfovibrio;s_Pseudodesulfovibrio sp004025585	2	1	1	1	1	1	1	1	1	1	0	0	0	1	1	0	1	1	1	0	0	1	0	0	0	0	0	0	0	0	0	0	0	0	0	0	0	0	2	0	0	0	0
GCF_000702665	d_Bacteria;p_Desulfobacterota;c_Desulfovibrionia;o_Desulfovibrionales;f_Desulfovibrionaceae;g_Solidesulfovibrio;s_Solidesulfovibrio alcoholivorans	3	1	1	1	1	1	1	1	1	1	0	0	0	1	1	0	1	1	1	0	0	1	0	0	0	1	0	0	0	0	0	0	0	0	0	0	0	0	1	0	0	0	0
GCF_004135975	d_Bacteria;p_Desulfobacterota;c_Desulfovibrionia;o_Desulfovibrionales;f_Desulfovibrionaceae;g_Solidesulfovibrio;s_Solidesulfovibrio carbinolicus	1	1	1	1	1	1	1	1	1	1	0	0	0	1	1	0	1	1	1	0	0	1	0	0	0	0	0	0	0	0	0	0	0	0	0	0	0	0	1	0	0	0	0
GCA_000177215	d_Bacteria;p_Desulfobacterota;c_Desulfovibrionia;o_Desulfovibrionales;f_Desulfovibrionaceae;g_Solidesulfovibrio;s_Solidesulfovibrio carbinoliphilus	2	1	1	1	1	1	2	2	1	2	0	0	0	1	1	0	1	1	1	0	0	1	0	0	0	0	0	0	0	0	0	0	0	0	0	0	0	0	1	0	0	0	0
GCF_000179555	d_Bacteria;p_Desulfobacterota;c_Desulfovibrionia;o_Desulfovibrionales;f_Desulfovibrionaceae;g_Solidesulfovibrio;s_Solidesulfovibrio fructosivorans	2	1	1	1	1	1	1	1	1	1	0	0	0	1	1	0	1	1	1	0	0	1	0	0	0	1	0	0	0	0	0	0	0	0	0	0	0	0	1	0	0	0	0
GCF_000010665	d_Bacteria;p_Desulfobacterota;c_Desulfovibrionia;o_Desulfovibrionales;f_Desulfovibrionaceae;g_Solidesulfovibrio;s_Solidesulfovibrio magneticus	1	1	1	1	1	1	1	1	1	1	0	0	0	1	1	0	1	1	1	0	0	1	0	0	0	0	0	0	0	0	0	0	0	0	0	0	0	0	1	0	0	0	0
GCA_002482565	d_Bacteria;p_Desulfobacterota;c_Desulfovibrionia;o_Desulfovibrionales;f_Desulfovibrionaceae;g_Solidesulfovibrio;s_Solidesulfovibrio magneticus_B	1	0	0	2	1	1	1	1	1	1	0	0	0	2	2	0	2	2	2	0	0	2	0	0	0	0	0	0	0	0	0	0	0	0	0	0	0	0	1	0	0	0	0
GCF_000801335	d_Bacteria;p_Desulfobacterota;c_Desulfovibrionia;o_Desulfovibrionales;f_Desulfovibrionaceae;g_Solidesulfovibrio;s_Solidesulfovibrio sp000801335	1	1	1	1	1	1	1	1	1	1	0	0	0	1	1	0	1	1	1	0	0	1	0	0	0	1	0	0	0	0	0	0	0	0	0	0	0	0	1	0	0	0	0
GCF_001936595	d_Bacteria;p_Desulfobacterota;c_Desulfovibrionia;o_Desulfovibrionales;f_Desulfovibrionaceae;g_Solidesulfovibrio;s_Solidesulfovibrio sp001936595	1	1	1	1	1	1	2	2	1	1	0	0	0	1	1	0	1	1	1	0	0	1	0	0	0	1	0	0	0	0	0	0	0	0	0	0	0	0	1	0	0	0	0
GCA_002428705	d_Bacteria;p_Desulfobacterota;c_Desulfovibrionia;o_Desulfovibrionales;f_Desulfovibrionaceae;g_UBA6079;s_UBA6079 sp002428705	1	1	1	1	1	1	1	1	1	1	0	0	0	1	1	0	1	1	1	0	0	1	0	0	0	0	0	0	0	0	0	0	0	0	0	0	0	0	2	0	0	0	0
GCA_002452635	d_Bacteria;p_Desulfobacterota;c_Desulfovibrionia;o_Desulfovibrionales;f_Desulfovibrionaceae;g_UBA6814;s_UBA6814 sp002452635	3	1	1	0	1	1	2	2	1	2	0	0	0	0	0	0	0	0	0	0	0	0	0	0	0	0	0	0	0	0	0	0	0	0	0	0	0	0	1	0	0	0	0
GCF_001687335	d_Bacteria;p_Desulfobacterota;c_Dissulfuribacteria;o_Dissulfuribacterales;f_Dissulfuribacteraceae;g_Dissulfuribacter;s_Dissulfuribacter thermophilus	2	1	1	1	1	1	1	1	1	1	0	0	0	1	1	0	1	1	1	0	0	1	0	0	0	1	0	0	0	0	0	0	0	0	0	0	0	0	2	0	0	0	0
GCA_002367355	d_Bacteria;p_Desulfobacterota;c_Dissulfuribacteria;o_Dissulfuribacterales;f_UBA3076;g_UBA3076;s_UBA3076 sp002367355	1	1	1	1	1	1	1	1	1	1	0	0	0	1	1	0	0	1	1	0	0	1	0	0	0	0	0	0	0	0	0	0	0	0	0	0	0	0	0	0	0	0	0
GCA_003194485	d_Bacteria;p_Desulfobacterota;c_Dissulfuribacteria;o_Dissulfuribacterales;f_UBA3076;g_UBA3076;s_UBA3076 sp003194485	1	1	1	1	1	1	1	1	1	1	0	0	0	1	1	0	1	1	1	0	0	1	0	0	0	1	0	0	0	0	0	0	0	0	0	0	0	0	0	0	0	0	0
GCA_003194495	d_Bacteria;p_Desulfobacterota;c_Dissulfuribacteria;o_Dissulfuribacterales;f_UBA3076;g_UBA3076;s_UBA3076 sp003194495	2	1	1	1	1	1	1	1	1	1	0	0	0	1	1	0	1	1	1	0	0	1	0	0	0	1	1	0	0	0	0	0	0	0	0	0	0	0	1	0	0	0	0
GCA_002419025	d_Bacteria;p_Desulfobacterota;c_Dissulfuribacteria;o_Dissulfuribacterales;f_UBA5754;g_UBA5754;s_UBA5754 sp002419025	2	1	1	1	1	1	1	1	1	1	0	0	0	1	1	0	1	1	1	0	0	1	0	0	0	1	0	0	0	0	0	0	0	0	0	0	0	0	2	0	0	0	0
GCA_002050025	d_Bacteria;p_Desulfobacterota;c_DSM-4660;o_Desulfatiglandales;f_Desulfatiglandaceae;g_4484-190-2;s_4484-190-2 sp002050025	2	1	1	1	0	0	1	1	1	1	0	0	0	0	1	0	1	0	0	0	0	1	0	0	0	2	0	0	0	0	0	0	0	0	0	0	0	0	0	0	0	0	0
GCA_003646865	d_Bacteria;p_Desulfobacterota;c_DSM-4660;o_Desulfatiglandales;f_Desulfatiglandaceae;g_B111-G9;s_B111-G9 sp003646865	0	0	0	1	0	0	1	1	1	1	0	0	0	1	1	0	1	1	0	0	0	1	0	0	0	2	0	0	0	0	0	0	0	0	0	0	0	0	0	0	0	0	0
GCA_003646975	d_Bacteria;p_Desulfobacterota;c_DSM-4660;o_Desulfatiglandales;f_Desulfatiglandaceae;g_B17-G16;s_B17-G16 sp003646975	2	1	1	1	1	0	1	1	1	1	0	0	0	0	0	0	0	1	1	0	0	0	0	0	0	2	0	0	0	0	0	0	0	0	0	0	0	0	1	0	0	0	0
GCA_003646815	d_Bacteria;p_Desulfobacterota;c_DSM-4660;o_Desulfatiglandales;f_Desulfatiglandaceae;g_B46-G9;s_B46-G9 sp003646815	2	0	0	1	1	0	1	1	1	1	0	0	0	1	1	0	1	1	1	0	0	1	0	0	0	1	0	0	0	0	0	0	0	0	0	0	0	0	0	0	0	0	0
GCA_001874005	d_Bacteria;p_Desulfobacterota;c_DSM-4660;o_Desulfatiglandales;f_Desulfatiglandaceae;g_CG2-30-51-40;s_CG2-30-51-40 sp001874005	1	1	1	0	0	0	1	1	1	1	0	0	0	1	1	0	1	1	1	0	0	1	0	0	0	1	0	0	0	0	0	0	0	0	0	0	0	0	0	0	0	0	0
GCA_003599015	d_Bacteria;p_Desulfobacterota;c_DSM-4660;o_Desulfatiglandales;f_Desulfatiglandaceae;g_CG2-30-51-40;s_CG2-30-51-40 sp003599015	1	1	1	0	0	0	1	1	1	1	0	0	0	1	1	0	1	1	2	0	0	1	0	0	0	0	0	0	0	0	0	0	0	0	0	0	0	0	1	0	0	0	0
GCF_000422285	d_Bacteria;p_Desulfobacterota;c_DSM-4660;o_Desulfatiglandales;f_Desulfatiglandaceae;g_Desulfatiglans;s_Desulfatiglans anilini	1	1	1	1	1	0	1	1	1	1	0	0	0	1	1	0	1	1	1	0	0	1	0	0	0	1	0	0	0	0	0	0	0	0	0	0	0	0	0	0	0	0	0
GCF_000179315	d_Bacteria;p_Desulfobacterota;c_DSM-4660;o_Desulfatiglandales;f_Desulfatiglandaceae;g_NaphS2;s_NaphS2 sp000179315	2	1	1	1	1	0	1	1	1	1	0	0	0	2	2	0	2	2	2	0	0	1	0	0	0	2	0	0	0	0	0	0	0	0	0	0	0	0	2	0	0	0	0
GCA_900258555	d_Bacteria;p_Desulfobacterota;c_DSM-4660;o_Desulfatiglandales;f_Desulfatiglandaceae;g_UBA5623;s_UBA5623 sp900258555	2	1	1	1	1	0	1	1	1	1	0	0	0	1	1	0	1	1	1	0	0	1	0	0	0	2	0	0	0	0	0	0	0	0	0	0	0	0	0	0	0	0	0
GCA_002840535	d_Bacteria;p_Desulfobacterota;c_DSM-4660;o_Desulfatiglandales;f_HGW-15;g_HGW-15;s_HGW-15 sp002840535	1	1	1	1	1	2	1	1	1	1	0	0	0	1	1	0	1	1	1	0	0	1	0	0	0	2	0	0	0	0	0	0	0	0	0	0	0	0	3	0	0	0	0
GCA_007280345	d_Bacteria;p_Desulfobacterota;c_QYQD01;o_QYQD01;f_QYQD01;g_QYQD01;s_QYQD01 sp007280345	1	1	1	1	1	1	1	1	1	1	0	0	0	1	1	0	1	1	1	0	0	1	0	0	0	1	0	0	0	0	0	0	0	0	0	0	0	0	0	0	0	0	0
GCA_001797675	d_Bacteria;p_Desulfobacterota;c_RBG-13-43-22;o_RBG-13-43-22;f_RBG-13-43-22;g_RBG-13-43-22;s_RBG-13-43-22 sp001797675	1	1	1	1	1	0	1	1	1	1	0	0	0	1	1	0	1	1	1	0	0	1	0	0	0	2	0	0	0	0	0	0	0	0	0	0	0	0	1	0	0	0	0
GCA_003161855	d_Bacteria;p_Desulfobacterota;c_Syntrophia;o_Syntrophales;f_Fen-1087;g_Fen-1087;s_Fen-1087 sp003161855	0	0	0	0	0	0	1	1	0	1	0	0	0	1	1	0	1	1	0	0	0	0	0	0	0	1	0	0	0	0	0	0	0	0	0	0	0	0	0	0	0	0	0
GCA_002841865	d_Bacteria;p_Desulfobacterota;c_Syntrophia;o_Syntrophales;f_PHBD01;g_PHBD01;s_PHBD01 sp002841865	0	0	0	0	0	0	1	1	0	1	0	0	0	1	1	0	1	1	1	0	0	0	0	0	0	1	0	0	0	0	0	0	0	0	0	0	0	0	0	0	0	0	0
GCA_003142835	d_Bacteria;p_Desulfobacterota;c_Syntrophia;o_Syntrophales;f_Smithellaceae;g_FEN-1160;s_FEN-1160 sp003142835	0	0	0	0	0	0	1	1	0	1	0	0	0	1	1	0	1	1	1	0	0	0	0	0	0	1	0	0	0	0	0	0	0	0	0	0	0	0	0	0	0	0	0
GCA_002840565	d_Bacteria;p_Desulfobacterota;c_Syntrophia;o_Syntrophales;f_Smithellaceae;g_Fen-1166;s_Fen-1166 sp002840565	0	0	0	0	0	0	1	1	0	1	0	0	0	1	1	0	1	1	1	0	0	0	0	0	0	1	0	0	0	0	0	0	0	0	0	0	0	0	0	0	0	0	0
GCA_002840555	d_Bacteria;p_Desulfobacterota;c_Syntrophia;o_Syntrophales;f_Smithellaceae;g_Smithella;s_Smithella sp002840555	0	0	0	0	0	0	1	1	0	1	0	0	0	1	1	0	1	1	1	0	0	0	0	0	0	1	0	0	0	0	0	0	0	0	0	0	0	0	0	0	0	0	0
GCA_002304995	d_Bacteria;p_Desulfobacterota;c_Syntrophia;o_Syntrophales;f_Smithellaceae;g_UBA8904;s_UBA8904 sp002304995	0	0	0	0	0	0	1	1	0	1	0	0	0	1	1	0	1	1	1	0	0	0	0	0	0	1	0	0	0	0	0	0	0	0	0	0	0	0	0	0	0	1	0
GCA_002347685	d_Bacteria;p_Desulfobacterota;c_Syntrophia;o_Syntrophales;f_Smithellaceae;g_UBA8904;s_UBA8904 sp002347685	0	0	0	0	0	0	1	1	0	1	0	0	0	1	1	0	1	1	1	0	0	0	0	0	0	2	0	0	0	0	0	0	0	0	0	0	0	0	0	0	0	1	1
GCA_002382045	d_Bacteria;p_Desulfobacterota;c_Syntrophia;o_Syntrophales;f_Smithellaceae;g_UBA8904;s_UBA8904 sp002382045	0	0	0	0	0	0	1	1	0	1	0	0	0	1	1	0	1	1	1	0	0	0	0	0	0	1	0	0	0	0	0	0	0	0	0	0	0	0	0	0	0	0	0
GCA_002840435	d_Bacteria;p_Desulfobacterota;c_Syntrophia;o_Syntrophales;f_Smithellaceae;g_UBA8904;s_UBA8904 sp002840435	0	0	0	0	0	0	1	1	0	1	0	0	0	1	1	0	1	1	1	0	0	0	0	0	0	1	0	0	0	0	0	0	0	0	0	0	0	0	0	0	0	2	1
GCA_002840635	d_Bacteria;p_Desulfobacterota;c_Syntrophia;o_Syntrophales;f_Smithellaceae;g_UBA8904;s_UBA8904 sp002840635	0	0	0	0	0	0	1	1	0	1	0	0	0	1	0	0	1	0	1	0	0	0	0	0	0	1	0	0	0	0	0	0	0	0	0	0	0	0	0	0	0	0	0
GCA_003142295	d_Bacteria;p_Desulfobacterota;c_Syntrophia;o_Syntrophales;f_UBA2185;g_Fen-1135;s_Fen-1135 sp003142295	0	0	0	0	0	0	1	1	0	1	0	0	0	1	1	0	1	1	1	0	0	0	0	0	0	1	0	0	0	0	0	0	0	0	0	0	0	0	0	0	0	0	0
GCA_003153775	d_Bacteria;p_Desulfobacterota;c_Syntrophia;o_Syntrophales;f_UBA2185;g_Fen-1135;s_Fen-1135 sp003153775	0	0	0	0	0	0	1	1	0	1	0	0	0	1	1	0	1	1	1	0	0	0	0	0	0	2	0	0	0	0	0	0	0	0	0	0	0	0	0	0	0	0	0
GCA_002347815	d_Bacteria;p_Desulfobacterota;c_Syntrophia;o_Syntrophales;f_UBA2251;g_UBA2251;s_UBA2251 sp002347815	0	0	0	0	0	0	1	1	0	1	0	0	0	1	1	0	1	1	1	0	0	0	0	0	0	1	0	0	0	0	0	0	0	0	0	0	0	0	0	0	0	0	0
GCA_001829875	d_Bacteria;p_Desulfobacterota;c_Syntrophia;o_Syntrophales;f_UBA5619;g_JAKAFS01;s_JAKAFS01 sp001829875	0	0	0	0	0	0	1	1	0	1	0	0	0	1	1	0	1	1	1	0	0	0	0	0	0	0	0	0	0	0	0	0	0	0	0	0	0	0	0	0	0	0	0
GCA_002423465	d_Bacteria;p_Desulfobacterota;c_Syntrophia;o_Syntrophales;f_UBA5619;g_UBA5619;s_UBA5619 sp002423465	0	0	0	0	0	0	1	1	0	1	0	0	0	1	1	0	1	1	1	0	0	0	0	0	0	1	0	0	0	0	0	0	0	0	0	0	0	0	0	0	0	0	0
GCA_002424545	d_Bacteria;p_Desulfobacterota;c_Syntrophia;o_Syntrophales;f_UBA5619;g_UBA5619;s_UBA5619 sp002424545	0	0	0	0	0	0	1	1	0	1	0	0	0	1	1	0	1	1	1	0	0	0	0	0	0	1	0	0	0	0	0	0	0	0	0	0	0	0	0	0	0	0	0
GCA_003141195	d_Bacteria;p_Desulfobacterota;c_Syntrophia;o_Syntrophales;f_UBA5619;g_UBA5619;s_UBA5619 sp003141195	0	0	0	0	0	0	1	1	0	1	0	0	0	1	1	0	1	1	1	0	0	0	0	0	0	1	0	0	0	0	0	0	0	0	0	0	0	0	0	0	0	0	0
GCA_003646715	d_Bacteria;p_Desulfobacterota;c_Syntrophobacteria;o_B119-G9;f_B119-G9;g_B119-G9;s_B119-G9 sp003646715	1	1	1	1	1	1	1	1	0	1	0	0	0	1	1	0	1	1	1	0	0	1	0	0	0	2	0	0	0	0	0	0	0	0	0	0	0	0	0	0	0	0	0
GCA_001873705	d_Bacteria;p_Desulfobacterota;c_Syntrophobacteria;o_Syntrophobacterales;f_DSM-9756;g_CG2-30-61-12;s_CG2-30-61-12 sp001873705	2	1	1	2	2	1	1	1	1	1	0	0	0	1	1	0	1	1	1	0	0	1	0	0	0	2	0	0	0	0	0	0	0	0	0	0	0	0	1	0	0	0	0
GCF_900176285	d_Bacteria;p_Desulfobacterota;c_Syntrophobacteria;o_Syntrophobacterales;f_DSM-9756;g_Desulfacinum;s_Desulfacinum hydrothermale	3	1	1	2	2	1	1	1	1	1	0	0	0	1	1	0	1	1	1	0	0	1	0	0	0	3	0	0	0	0	0	0	0	0	0	0	0	0	1	0	0	0	0
GCF_900129305	d_Bacteria;p_Desulfobacterota;c_Syntrophobacteria;o_Syntrophobacterales;f_DSM-9756;g_Desulfacinum;s_Desulfacinum infernum	3	1	1	2	2	1	1	1	1	1	0	0	0	1	1	0	1	1	1	0	0	1	0	0	0	2	0	0	0	0	0	0	0	0	0	0	0	0	2	0	0	0	0
GCF_005377625	d_Bacteria;p_Desulfobacterota;c_Syntrophobacteria;o_Syntrophobacterales;f_DSM-9756;g_Desulfoglaeba;s_Desulfoglaeba alkanexedens	2	1	1	2	2	1	1	1	1	1	0	0	0	1	1	0	1	1	1	0	0	1	0	0	0	2	0	0	0	0	0	0	0	0	0	0	0	0	1	0	0	0	0
GCF_003751385	d_Bacteria;p_Desulfobacterota;c_Syntrophobacteria;o_Syntrophobacterales;f_DSM-9756;g_Desulfosoma;s_Desulfosoma caldarium	3	1	1	2	2	1	1	1	1	1	0	0	0	1	1	0	1	1	1	0	0	1	0	0	0	2	0	0	0	0	0	0	0	0	0	0	0	0	1	0	0	0	0
GCA_007244385	d_Bacteria;p_Desulfobacterota;c_Syntrophobacteria;o_Syntrophobacterales;f_Syntrophobacteraceae;g_Desulfoferrobacter;s_Desulfoferrobacter suflitae	1	1	1	2	2	1	1	1	1	1	0	0	0	1	1	0	1	1	1	0	0	1	0	0	0	4	0	0	0	0	0	0	0	0	0	0	0	0	2	0	0	0	0
GCA_001603845	d_Bacteria;p_Desulfobacterota;c_Syntrophobacteria;o_Syntrophobacterales;f_Syntrophobacteraceae;g_SbD1;s_SbD1 sp001603845	1	1	1	1	1	1	1	1	1	1	0	0	0	1	1	0	1	1	1	0	0	1	0	0	0	1	0	0	0	0	0	0	0	0	0	0	0	0	0	0	0	0	0
GCA_003165235	d_Bacteria;p_Desulfobacterota;c_Syntrophobacteria;o_Syntrophobacterales;f_Syntrophobacteraceae;g_SbD1;s_SbD1 sp003165235	1	0	1	1	1	1	1	1	1	1	0	0	0	1	1	0	1	1	1	0	0	1	0	0	0	1	0	0	0	0	0	0	0	0	0	0	0	0	0	0	0	0	0
GCF_900290365	d_Bacteria;p_Desulfobacterota;c_Syntrophobacteria;o_Syntrophobacterales;f_Syntrophobacteraceae;g_SbD1;s_SbD1 sp900290365	1	0	1	2	1	1	1	1	2	1	0	0	0	1	1	0	1	1	1	0	0	1	0	0	0	1	0	0	0	0	0	0	0	0	1	0	0	0	0	0	0	0	0
GCA_900290385	d_Bacteria;p_Desulfobacterota;c_Syntrophobacteria;o_Syntrophobacterales;f_Syntrophobacteraceae;g_SbD1;s_SbD1 sp900290385	0	0	0	0	0	1	0	1	1	0	0	0	0	1	1	0	1	1	1	0	0	1	0	0	0	1	0	0	0	0	0	0	0	0	1	0	0	0	0	0	0	0	0
GCA_003566995	d_Bacteria;p_Desulfobacterota;c_Syntrophobacteria;o_Syntrophobacterales;f_Syntrophobacteraceae;g_SLCH01;s_SLCH01 sp003566995	1	1	1	1	1	0	1	1	1	1	0	0	0	1	1	0	1	1	1	0	0	1	0	0	0	1	0	0	0	0	0	0	0	0	0	0	0	0	0	0	0	0	0
GCA_007125915	d_Bacteria;p_Desulfobacterota;c_Syntrophobacteria;o_Syntrophobacterales;f_Syntrophobacteraceae;g_SLCH01;s_SLCH01 sp007125915	1	1	1	1	2	1	1	1	1	1	0	0	0	1	1	0	1	1	1	0	0	1	0	0	0	2	0	0	0	0	0	0	0	0	0	0	0	0	0	0	0	0	0
GCF_000014965	d_Bacteria;p_Desulfobacterota;c_Syntrophobacteria;o_Syntrophobacterales;f_Syntrophobacteraceae;g_Syntrophobacter;s_Syntrophobacter fumaroxidans	1	1	1	2	2	1	1	1	1	1	0	0	0	1	1	0	1	1	1	0	0	1	0	0	0	2	0	0	0	0	0	0	0	0	0	0	0	0	2	0	0	0	0
GCF_900114975	d_Bacteria;p_Desulfobacterota;c_Syntrophobacteria;o_Syntrophobacterales;f_Thermodesulforhabdaceae;g_Thermodesulforhabdus;s_Thermodesulforhabdus norvegica	1	1	1	2	2	1	1	1	1	1	0	0	0	1	1	0	1	1	1	0	0	1	0	0	0	2	0	0	0	0	0	0	0	0	0	0	0	0	1	0	0	0	0
GCF_000421585	d_Bacteria;p_Desulfobacterota;c_Thermodesulfobacteria;o_Thermodesulfobacteriales;f_Thermodesulfatatoraceae;g_Thermodesulfatator;s_Thermodesulfatator atlanticus	1	1	1	1	1	1	1	1	1	1	0	0	0	1	1	0	1	1	1	0	0	1	0	0	0	1	0	0	0	0	0	0	0	0	0	0	0	0	2	0	0	0	0
GCF_001642325	d_Bacteria;p_Desulfobacterota;c_Thermodesulfobacteria;o_Thermodesulfobacteriales;f_Thermodesulfatatoraceae;g_Thermodesulfatator;s_Thermodesulfatator autotrophicus	1	1	1	1	1	1	1	1	1	1	0	0	0	1	1	0	1	1	1	0	0	1	0	0	0	1	0	0	0	0	0	0	0	0	0	0	0	0	2	0	0	0	0
GCF_000217795	d_Bacteria;p_Desulfobacterota;c_Thermodesulfobacteria;o_Thermodesulfobacteriales;f_Thermodesulfatatoraceae;g_Thermodesulfatator;s_Thermodesulfatator indicus	1	1	1	1	1	1	1	1	1	1	0	0	0	1	1	0	1	1	1	0	0	1	0	0	0	1	0	0	0	0	0	0	0	0	0	0	0	0	1	0	0	0	0
GCA_002441555	d_Bacteria;p_Desulfobacterota;c_Thermodesulfobacteria;o_Thermodesulfobacteriales;f_Thermodesulfobacteriaceae;g_Caldimicrobium;s_Caldimicrobium sp002441555	1	1	1	1	1	1	1	1	1	1	0	0	0	1	1	0	1	1	1	0	0	1	0	0	0	1	0	0	0	0	0	0	0	0	0	0	0	0	1	0	0	0	0
GCF_001548275	d_Bacteria;p_Desulfobacterota;c_Thermodesulfobacteria;o_Thermodesulfobacteriales;f_Thermodesulfobacteriaceae;g_Caldimicrobium;s_Caldimicrobium thiodismutans	1	1	1	1	1	1	1	1	1	1	0	0	0	1	1	0	1	1	1	0	0	1	0	0	0	1	0	0	0	0	0	0	0	0	0	0	0	0	1	0	0	0	0
GCA_002877875	d_Bacteria;p_Desulfobacterota;c_Thermodesulfobacteria;o_Thermodesulfobacteriales;f_Thermodesulfobacteriaceae;g_Caldimicrobium;s_Caldimicrobium thiodismutans_A	1	1	1	1	1	1	1	1	1	1	0	0	0	0	0	0	0	0	0	0	0	0	0	0	0	1	0	0	0	0	0	0	0	0	0	0	0	0	1	0	0	0	0
GCF_000734015	d_Bacteria;p_Desulfobacterota;c_Thermodesulfobacteria;o_Thermodesulfobacteriales;f_Thermodesulfobacteriaceae;g_Thermodesulfobacterium;s_Thermodesulfobacterium commune	1	1	1	1	1	1	1	1	1	1	0	0	0	1	1	0	1	1	1	0	0	1	0	0	0	1	0	0	0	0	0	0	0	0	0	0	0	0	2	0	0	0	0
GCF_000215975	d_Bacteria;p_Desulfobacterota;c_Thermodesulfobacteria;o_Thermodesulfobacteriales;f_Thermodesulfobacteriaceae;g_Thermodesulfobacterium;s_Thermodesulfobacterium geofontis	1	1	1	1	1	1	1	1	1	1	0	0	0	1	1	0	1	1	1	0	0	1	0	0	0	1	0	0	0	0	0	0	0	0	0	0	0	0	1	0	0	0	0
GCA_002877985	d_Bacteria;p_Desulfobacterota;c_Thermodesulfobacteria;o_Thermodesulfobacteriales;f_Thermodesulfobacteriaceae;g_Thermodesulfobacterium;s_Thermodesulfobacterium geofontis_A	1	1	1	0	0	0	1	1	1	1	0	0	0	1	1	0	1	0	0	0	0	1	0	0	0	1	0	0	0	0	0	0	0	0	0	0	0	0	1	0	0	0	0
GCF_000423845	d_Bacteria;p_Desulfobacterota;c_Thermodesulfobacteria;o_Thermodesulfobacteriales;f_Thermodesulfobacteriaceae;g_Thermodesulfobacterium;s_Thermodesulfobacterium hveragerdense	1	1	1	1	1	1	1	1	1	1	0	0	0	1	1	0	1	1	1	0	0	1	0	0	0	1	0	0	0	0	0	0	0	0	0	0	0	0	2	0	0	0	0
GCF_000746255	d_Bacteria;p_Desulfobacterota;c_Thermodesulfobacteria;o_Thermodesulfobacteriales;f_Thermodesulfobacteriaceae;g_Thermodesulfobacterium;s_Thermodesulfobacterium hydrogeniphilum	1	1	1	1	1	1	1	1	1	1	0	0	0	1	1	0	1	1	1	0	0	1	0	0	0	1	0	0	0	0	0	0	0	0	0	0	0	0	0	0	0	0	0
GCA_003641645	d_Bacteria;p_Desulfobacterota;c_Thermodesulfobacteria;o_Thermodesulfobacteriales;f_Thermodesulfobacteriaceae;g_Thermodesulfobacterium;s_Thermodesulfobacterium sp003641645	1	1	1	1	1	1	1	1	1	1	0	0	0	1	1	0	1	1	1	0	0	1	0	0	0	1	0	0	0	0	0	0	0	0	0	0	0	0	0	0	0	0	0
GCF_000421605	d_Bacteria;p_Desulfobacterota;c_Thermodesulfobacteria;o_Thermodesulfobacteriales;f_Thermodesulfobacteriaceae;g_Thermodesulfobacterium;s_Thermodesulfobacterium thermophilum	1	1	1	1	1	1	1	1	1	1	0	0	0	1	1	0	1	1	1	0	0	1	0	0	0	1	0	0	0	0	0	0	0	0	0	0	0	0	2	0	0	0	0
GCF_001652585	d_Bacteria;p_Desulfobacterota;c_Thermodesulfobacteria;o_Thermodesulfobacteriales;f_Thermodesulfobacteriaceae;g_Thermosulfurimonas;s_Thermosulfurimonas dismutans	1	1	1	1	1	1	1	1	1	1	0	0	0	1	1	0	1	1	1	0	0	1	0	0	0	1	0	0	0	0	0	0	0	0	0	0	0	0	1	0	0	0	0
GCA_003978075	d_Bacteria;p_Desulfobacterota;c_Thermodesulfobacteria;o_Thermodesulfobacteriales;f_Thermodesulfobacteriaceae;g_Thermosulfurimonas_A;s_Thermosulfurimonas_A sp003978075	1	1	1	1	1	1	1	1	1	1	0	0	0	1	1	0	1	1	0	0	0	1	0	0	0	0	0	0	0	0	0	0	0	0	0	0	0	0	1	0	0	0	0
GCA_003646745	d_Bacteria;p_Desulfobacterota_F;c_B13-G15;o_B13-G15;f_RBG-16-54-18;g_B11-G15;s_B11-G15 sp003646745	1	0	0	0	0	0	0	1	0	1	0	0	0	0	0	0	0	0	0	0	0	0	0	0	0	2	0	0	0	0	0	0	0	0	0	0	0	0	0	0	0	0	0
GCA_002780715	d_Bacteria;p_Desulfobacterota_F;c_BSN033;o_BSN033;f_UBA1163;g_UBA1163;s_UBA1163 sp002780715	1	0	0	0	0	0	1	1	1	1	0	0	0	1	1	0	1	1	0	0	0	1	0	0	0	1	0	0	0	0	0	0	0	0	0	0	0	0	0	0	0	0	0
GCA_002010915	d_Bacteria;p_Desulfobacterota_F;c_JdFR-97;o_JdFR-97;f_JdFR-97;g_JdFR-97;s_JdFR-97 sp002010915	1	1	1	2	0	3	1	1	0	1	0	0	0	1	1	0	1	1	1	0	0	1	0	0	0	1	0	0	0	0	0	0	0	0	0	0	0	0	1	0	0	0	0
GCA_001304105	d_Bacteria;p_Desulfobacterota_F;c_SM23-61;o_SM23-61;f_SM23-61;g_SM23-61;s_SM23-61 sp001304105	0	0	0	0	0	0	1	1	0	1	0	0	0	1	1	0	1	1	1	0	0	1	0	0	0	3	0	0	0	0	0	0	0	0	0	0	0	0	0	0	0	0	0
GCA_002782605	d_Bacteria;p_Desulfobacterota_F;c_UBA8473;o_UBA8473;f_UBA8473;g_UBA8473;s_UBA8473 sp002782605	1	0	0	1	1	1	1	1	0	1	0	0	0	1	1	0	2	1	1	0	0	1	0	0	0	1	0	0	0	0	0	0	0	0	0	0	0	0	0	0	0	1	0
GCA_002067585	d_Bacteria;p_Desulfobacterota_G;c_Syntrophorhabdia;o_Syntrophorhabdales;f_Syntrophorhabdaceae;g_Syntrophorhabdus;s_Syntrophorhabdus sp002067585	0	0	0	0	0	0	1	1	1	1	0	0	0	1	1	0	1	1	1	0	0	1	0	0	0	1	0	0	0	0	0	0	0	0	0	0	0	0	0	0	0	1	0
GCA_002067975	d_Bacteria;p_Desulfobacterota_G;c_Syntrophorhabdia;o_Syntrophorhabdales;f_Syntrophorhabdaceae;g_UBA5609;s_UBA5609 sp002067975	0	0	0	0	0	0	1	1	1	1	0	0	0	1	1	0	1	1	1	0	0	1	0	0	0	1	0	0	0	0	0	0	0	0	0	0	0	0	0	0	0	1	1
GCA_002478225	d_Bacteria;p_Desulfobacterota_G;c_Syntrophorhabdia;o_Syntrophorhabdales;f_Syntrophorhabdaceae;g_UBA5609;s_UBA5609 sp002478225	0	0	0	0	0	0	1	1	1	1	0	0	0	1	1	0	1	1	1	0	0	1	0	0	0	1	0	0	0	0	0	0	0	0	0	0	0	0	0	0	0	0	0
GCA_002402795	d_Bacteria;p_Desulfobacterota_G;c_Syntrophorhabdia;o_Syntrophorhabdales;f_Syntrophorhabdaceae;g_UBA8905;s_UBA8905 sp002402795	0	0	0	0	0	0	1	1	1	1	0	0	0	1	1	0	1	1	1	0	0	1	0	0	0	1	0	0	0	0	0	0	0	0	0	0	0	0	0	0	0	0	0
GCA_003165115	d_Bacteria;p_Desulfobacterota_G;c_Syntrophorhabdia;o_Syntrophorhabdales;f_WCHB1-27;g_BOG-1155;s_BOG-1155 sp003165115	0	0	0	0	0	0	1	1	1	1	0	0	0	1	1	0	1	1	0	0	0	1	0	0	0	2	0	0	0	0	0	0	0	0	0	0	0	0	0	0	0	0	0
GCA_001443385	d_Bacteria;p_Methylomirabilota;c_Methylomirabilia;o_Rokubacteriales;f_CSP1-6;g_CSP1-6;s_CSP1-6 sp001443385	1	1	1	1	1	1	1	2	1	0	1	0	0	1	1	0	1	1	1	0	0	1	0	0	0	1	0	0	0	0	1	0	0	0	5	1	0	1	0	0	0	0	0
GCA_001788395	d_Bacteria;p_Methylomirabilota;c_Methylomirabilia;o_Rokubacteriales;f_CSP1-6;g_UBA12499;s_UBA12499 sp001788395	1	0	1	1	1	1	1	1	1	0	1	0	1	1	1	0	1	1	1	0	0	1	0	0	0	1	0	0	0	0	1	0	0	0	4	1	0	0	0	0	0	0	0
GCA_001788415	d_Bacteria;p_Methylomirabilota;c_Methylomirabilia;o_Rokubacteriales;f_CSP1-6;g_UBA12499;s_UBA12499 sp001788415	1	1	1	1	1	1	2	2	1	0	1	0	1	1	1	0	1	1	1	0	0	1	0	0	0	1	0	0	0	0	1	0	0	0	5	1	0	1	0	0	0	0	0
GCA_003647095	d_Bacteria;p_Myxococcota;c_B64-G9;o_B64-G9;f_B64-G9;g_B64-G9;s_B64-G9 sp003647095	1	1	1	0	2	1	1	1	1	1	0	0	0	1	1	1	1	1	1	0	0	1	0	0	0	0	0	0	0	0	0	0	0	0	0	0	0	0	0	0	0	0	0
GCA_001768075	d_Bacteria;p_Myxococcota;c_Myxococcia;o_Myxococcales;f_Anaeromyxobacteraceae;g_R267;s_R267 sp001768075	1	1	1	0	1	1	1	1	1	1	0	0	0	1	1	1	1	1	1	0	0	1	0	0	0	1	0	0	0	0	0	0	0	0	0	0	0	0	3	0	0	0	0
GCA_003153055	d_Bacteria;p_Myxococcota;c_Myxococcia;o_Myxococcales;f_Myxococcaceae;g_FEN-1143;s_FEN-1143 sp003153055	2	0	0	0	1	1	1	1	1	0	0	0	0	1	1	0	1	1	0	0	0	0	0	0	0	2	0	0	0	0	0	0	0	0	0	0	0	0	2	0	1	1	1
GCA_003136095	d_Bacteria;p_Myxococcota;c_Polyangia;o_Fen-1088;f_Fen-1088;g_Fen-1118;s_Fen-1118 sp003136095	0	1	1	0	0	1	1	1	0	1	0	0	0	1	1	0	1	2	0	0	0	0	0	0	0	0	0	0	0	0	0	0	0	0	0	0	0	0	0	0	0	1	1
GCA_001798605	d_Bacteria;p_Myxococcota;c_XYA12-FULL-58-9;o_XYA12-FULL-58-9;f_XYA12-FULL-58-9;g_XYA12-FULL-58-9;s_XYA12-FULL-58-9 sp001798605	1	1	1	0	1	0	1	1	0	1	0	0	0	1	1	1	1	0	1	0	0	0	0	0	0	0	0	0	0	0	0	0	0	0	0	0	0	0	1	0	0	0	0
GCA_003598065	d_Bacteria;p_Myxococcota_B;c_SURF-8;o_SURF-8;f_SURF-8;g_SURF-8;s_SURF-8 sp003598065	1	1	1	0	1	0	2	2	2	1	0	0	1	2	2	2	2	2	2	0	0	1	0	0	0	1	0	0	0	0	0	0	0	0	0	0	0	0	0	0	1	0	0
GCA_003229375	d_Bacteria;p_Nitrospinota;c_SZUA-224;o_SZUA-224;f_SZUA-224;g_SZUA-224;s_SZUA-224 sp003229375	1	1	1	1	1	1	1	1	1	1	0	0	0	0	1	1	1	0	0	0	0	0	0	0	0	1	0	0	0	0	0	0	0	0	0	0	0	0	1	0	0	0	0
GCA_002500605	d_Bacteria;p_Nitrospinota;c_UBA7883;o_UBA7883;f_UBA7883;g_UBA7883;s_UBA7883 sp002500605	1	1	1	0	1	1	1	1	1	0	1	0	1	1	1	1	1	1	0	0	0	0	0	0	0	0	0	0	0	0	0	0	0	0	0	0	0	0	0	0	1	0	0
GCA_001805005	d_Bacteria;p_Nitrospinota;c_UBA9942;o_UBA9942;f_UBA9942;g_UBA9942;s_UBA9942 sp001805005	0	0	0	0	0	0	1	1	1	0	1	0	1	1	1	0	1	1	1	0	0	0	0	0	0	0	0	0	0	0	0	0	0	0	1	0	0	0	0	0	0	1	1
GCA_001803815	d_Bacteria;p_Nitrospirota;c_9FT-COMBO-42-15;o_9FT-COMBO-42-15;f_9FT-COMBO-42-15;g_9FT-COMBO-42-15;s_9FT-COMBO-42-15 sp001803815	0	0	0	1	1	0	0	1	0	0	0	0	0	1	1	1	1	1	1	0	0	1	0	0	0	0	0	0	0	0	1	0	0	0	0	1	0	2	0	0	0	0	0
GCA_001803795	d_Bacteria;p_Nitrospirota;c_RBG-16-64-22;o_RBG-16-64-22;f_RBG-16-64-22;g_RBG-16-64-22;s_RBG-16-64-22 sp001803795	1	1	1	1	1	0	2	1	2	0	0	0	1	0	1	1	1	0	0	1	0	0	0	0	0	0	0	0	0	0	0	0	0	0	0	0	0	0	0	0	0	0	0
GCA_003235715	d_Bacteria;p_Nitrospirota;c_Thermodesulfovibrionia;o_SZUA-242;f_SZUA-242;g_SZUA-242;s_SZUA-242 sp003235715	2	1	1	0	1	1	1	1	1	1	0	0	0	1	1	0	1	1	1	0	0	1	0	0	0	1	0	0	0	0	0	0	0	0	1	0	0	0	0	0	0	0	0
GCA_003170655	d_Bacteria;p_Nitrospirota;c_Thermodesulfovibrionia;o_Thermodesulfovibrionales;f_Dissulfurispiraceae;g_Fen-1308;s_Fen-1308 sp003170655	1	1	1	1	1	1	1	1	1	1	0	0	0	1	1	0	1	1	1	0	0	1	0	0	0	0	0	0	0	0	0	0	0	0	0	0	0	0	1	0	0	0	0
GCA_002634385	d_Bacteria;p_Nitrospirota;c_Thermodesulfovibrionia;o_Thermodesulfovibrionales;f_Dissulfurispiraceae;g_GCA-2634385;s_GCA-2634385 sp002634385	1	1	1	1	1	1	2	1	1	1	0	0	0	1	1	0	1	1	1	0	0	1	0	0	0	1	0	0	0	0	0	0	0	0	1	0	0	0	1	0	1	0	0
GCA_001803635	d_Bacteria;p_Nitrospirota;c_Thermodesulfovibrionia;o_Thermodesulfovibrionales;f_Dissulfurispiraceae;g_GWB2-47-37;s_GWB2-47-37 sp001803635	1	1	1	1	1	1	1	1	1	1	0	0	0	1	1	0	1	1	1	0	0	1	0	0	0	1	0	0	0	0	0	0	0	0	1	0	0	0	0	0	0	0	0
GCA_002753335	d_Bacteria;p_Nitrospirota;c_Thermodesulfovibrionia;o_Thermodesulfovibrionales;f_Dissulfurispiraceae;g_MYbin3;s_MYbin3 sp002753335	1	1	1	1	1	1	1	1	1	1	0	0	0	1	1	0	1	1	1	0	0	1	0	0	0	0	0	0	0	0	0	0	0	0	0	0	0	0	0	0	0	0	0
GCA_004321915	d_Bacteria;p_Nitrospirota;c_Thermodesulfovibrionia;o_Thermodesulfovibrionales;f_Dissulfurispiraceae;g_MYbin3;s_MYbin3 sp004321915	1	1	1	1	1	1	1	1	1	1	0	0	0	1	1	0	1	1	1	0	0	1	0	0	0	0	0	0	0	0	0	0	0	0	0	0	0	0	0	0	1	0	0
GCA_002299835	d_Bacteria;p_Nitrospirota;c_Thermodesulfovibrionia;o_Thermodesulfovibrionales;f_Dissulfurispiraceae;g_UBA665;s_UBA665 sp002299835	1	1	1	1	1	1	1	1	1	1	0	0	0	1	1	0	1	1	1	0	0	1	0	0	0	1	0	0	0	0	0	0	0	0	0	0	0	0	1	0	0	0	0
GCA_002897935	d_Bacteria;p_Nitrospirota;c_Thermodesulfovibrionia;o_Thermodesulfovibrionales;f_JdFR-85;g_BMS3Abin08;s_BMS3Abin08 sp002897935	1	1	1	1	1	1	1	1	1	1	0	0	0	1	1	0	1	1	1	0	0	1	0	0	0	1	0	0	0	0	1	0	0	0	1	1	0	1	1	0	2	0	0
GCA_002898135	d_Bacteria;p_Nitrospirota;c_Thermodesulfovibrionia;o_Thermodesulfovibrionales;f_JdFR-85;g_BMS3Bbin07;s_BMS3Bbin07 sp002898135	1	1	1	1	1	1	1	1	1	1	0	0	0	1	1	0	1	1	2	0	0	1	0	0	0	1	0	0	0	0	0	0	0	0	0	0	0	0	0	0	0	0	0
GCA_002011745	d_Bacteria;p_Nitrospirota;c_Thermodesulfovibrionia;o_Thermodesulfovibrionales;f_JdFR-85;g_JdFR-85;s_JdFR-85 sp002011745	2	1	1	1	1	1	1	1	1	1	0	0	0	1	1	0	1	1	1	0	0	1	0	0	0	1	0	0	0	0	0	0	0	0	0	0	0	0	0	0	1	0	0
GCA_002011815	d_Bacteria;p_Nitrospirota;c_Thermodesulfovibrionia;o_Thermodesulfovibrionales;f_JdFR-86;g_JdFR-86;s_JdFR-86 sp002011815	1	1	1	1	1	1	1	1	1	1	0	0	0	1	1	0	1	1	1	0	0	1	0	0	0	1	0	0	0	0	0	0	0	0	0	0	0	0	0	0	1	0	0
GCF_000714715	d_Bacteria;p_Nitrospirota;c_Thermodesulfovibrionia;o_Thermodesulfovibrionales;f_Magnetobacteriaceae;g_Magnetobacterium;s_Magnetobacterium casensis	1	1	1	1	1	1	1	0	0	1	0	0	0	0	0	0	0	0	0	0	0	0	0	0	0	0	0	0	0	0	0	0	0	0	0	0	0	0	0	0	1	0	0
GCA_002753395	d_Bacteria;p_Nitrospirota;c_Thermodesulfovibrionia;o_Thermodesulfovibrionales;f_Magnetobacteriaceae;g_Magnetobacterium;s_Magnetobacterium sp002753395	1	1	1	1	1	1	1	0	1	1	0	0	0	0	1	0	1	0	0	0	0	0	0	0	0	0	0	0	0	0	0	0	0	0	0	0	0	0	1	0	1	0	0
GCA_002753685	d_Bacteria;p_Nitrospirota;c_Thermodesulfovibrionia;o_Thermodesulfovibrionales;f_Magnetobacteriaceae;g_Magnetobacterium;s_Magnetobacterium sp002753685	1	1	1	1	1	1	1	0	1	1	0	0	0	0	1	0	1	0	0	0	0	0	0	0	0	0	0	0	0	0	0	0	0	0	0	0	0	0	1	0	1	0	0
GCA_002753305	d_Bacteria;p_Nitrospirota;c_Thermodesulfovibrionia;o_Thermodesulfovibrionales;f_Magnetobacteriaceae;g_Magnetominusculus;s_Magnetominusculus sp002753305	0	0	0	0	0	2	1	0	0	1	0	0	0	0	0	0	0	0	0	0	0	0	0	0	0	0	0	0	0	0	0	0	0	0	0	0	0	0	1	0	0	0	0
GCF_001541255	d_Bacteria;p_Nitrospirota;c_Thermodesulfovibrionia;o_Thermodesulfovibrionales;f_Magnetobacteriaceae;g_Magnetominusculus;s_Magnetominusculus xianensis	1	1	1	1	1	1	1	0	1	1	0	0	0	0	1	0	1	0	0	0	0	0	0	0	0	0	0	0	0	0	0	0	0	0	1	0	0	0	1	0	0	0	0
GCA_002780895	d_Bacteria;p_Nitrospirota;c_Thermodesulfovibrionia;o_Thermodesulfovibrionales;f_SM23-35;g_0-14-3-00-41-53;s_0-14-3-00-41-53 sp002780895	1	1	1	1	1	1	1	1	0	1	0	0	0	0	0	0	0	0	0	0	0	0	0	0	0	0	0	0	0	0	0	0	0	0	0	0	0	0	0	0	0	0	0
GCA_002328665	d_Bacteria;p_Nitrospirota;c_Thermodesulfovibrionia;o_Thermodesulfovibrionales;f_SM23-35;g_UBA2194;s_UBA2194 sp002328665	1	1	1	1	1	1	1	1	0	2	0	0	0	1	0	0	0	1	1	0	0	0	0	0	0	0	0	0	0	0	0	0	0	0	0	0	0	0	0	0	0	0	0
GCF_001514535	d_Bacteria;p_Nitrospirota;c_Thermodesulfovibrionia;o_Thermodesulfovibrionales;f_Thermodesulfovibrionaceae;g_Thermodesulfovibrio;s_Thermodesulfovibrio aggregans	1	1	1	1	1	1	1	1	1	1	0	0	0	1	1	0	1	1	1	0	0	1	0	0	0	1	0	0	0	0	0	0	0	0	0	0	0	0	2	0	0	0	0
GCA_002878055	d_Bacteria;p_Nitrospirota;c_Thermodesulfovibrionia;o_Thermodesulfovibrionales;f_Thermodesulfovibrionaceae;g_Thermodesulfovibrio;s_Thermodesulfovibrio aggregans_A	0	0	0	0	0	0	1	1	1	2	0	0	0	1	1	0	1	1	1	0	0	1	0	0	0	1	0	0	0	0	0	0	0	0	0	0	0	0	1	0	0	0	0
GCF_001707915	d_Bacteria;p_Nitrospirota;c_Thermodesulfovibrionia;o_Thermodesulfovibrionales;f_Thermodesulfovibrionaceae;g_Thermodesulfovibrio;s_Thermodesulfovibrio sp001707915	1	1	1	1	1	1	1	1	1	1	0	0	0	1	1	0	1	1	1	0	0	1	0	0	0	1	0	0	0	0	0	0	0	0	0	0	0	0	2	0	0	0	0
GCA_002339325	d_Bacteria;p_Nitrospirota;c_Thermodesulfovibrionia;o_Thermodesulfovibrionales;f_Thermodesulfovibrionaceae;g_Thermodesulfovibrio;s_Thermodesulfovibrio sp002339325	1	1	1	1	1	1	1	1	1	1	0	0	0	1	1	0	1	1	1	0	0	1	0	0	0	1	0	0	0	0	0	0	0	0	0	0	0	0	2	0	0	0	0
GCF_000423865	d_Bacteria;p_Nitrospirota;c_Thermodesulfovibrionia;o_Thermodesulfovibrionales;f_Thermodesulfovibrionaceae;g_Thermodesulfovibrio;s_Thermodesulfovibrio thiophilus	1	1	1	1	1	1	1	1	1	1	0	0	0	1	1	0	1	1	1	0	0	1	0	0	0	1	0	0	0	0	0	0	0	0	0	0	0	0	2	0	0	0	0
GCF_000020985	d_Bacteria;p_Nitrospirota;c_Thermodesulfovibrionia;o_Thermodesulfovibrionales;f_Thermodesulfovibrionaceae;g_Thermodesulfovibrio;s_Thermodesulfovibrio yellowstonii	1	1	1	1	1	1	1	1	1	1	0	0	0	1	1	0	1	1	1	0	0	1	0	0	0	1	0	0	0	0	0	0	0	0	0	0	0	0	2	0	0	0	0
GCA_004298625	d_Bacteria;p_Nitrospirota;c_Thermodesulfovibrionia;o_Thermodesulfovibrionales;f_UBA1546;g_SCSY01;s_SCSY01 sp004298625	1	1	1	1	1	1	2	1	2	1	0	0	0	1	1	0	2	1	1	0	0	1	0	0	0	1	0	0	0	0	0	0	0	0	0	0	0	0	0	0	1	0	0
GCA_001805105	d_Bacteria;p_Nitrospirota;c_Thermodesulfovibrionia;o_Thermodesulfovibrionales;f_UBA1546;g_UBA1546;s_UBA1546 sp001805105	1	1	1	1	1	1	1	1	1	1	0	0	0	1	1	0	1	1	1	0	0	1	0	0	0	1	0	0	0	0	0	0	0	0	1	0	0	0	0	0	1	0	0
GCA_001871685	d_Bacteria;p_Nitrospirota;c_Thermodesulfovibrionia;o_Thermodesulfovibrionales;f_UBA1546;g_UBA1546;s_UBA1546 sp001871685	0	0	0	1	1	1	1	1	1	1	0	0	0	1	1	0	1	1	1	0	0	1	0	0	0	0	0	0	0	0	0	0	0	0	1	0	0	0	0	0	0	0	0
GCA_001803645	d_Bacteria;p_Nitrospirota;c_Thermodesulfovibrionia;o_Thermodesulfovibrionales;f_UBA6898;g_GWC2-42-7;s_GWC2-42-7 sp001803645	0	0	0	0	0	0	0	1	0	1	0	0	0	0	0	0	0	1	0	0	0	0	0	0	0	0	0	0	0	0	0	0	0	0	0	0	0	0	0	0	1	0	0
GCA_002839535	d_Bacteria;p_Nitrospirota;c_Thermodesulfovibrionia;o_Thermodesulfovibrionales;f_UBA6898;g_GW-Nitrospira-1;s_GW-Nitrospira-1 sp002839535	1	1	1	1	1	1	1	1	1	1	0	0	0	1	1	0	1	1	1	0	0	1	0	0	0	0	0	0	0	0	0	0	0	0	0	0	0	0	1	0	0	0	0
GCA_003153275	d_Bacteria;p_Nitrospirota;c_Thermodesulfovibrionia;o_Thermodesulfovibrionales;f_UBA6898;g_PALSA-1316;s_PALSA-1316 sp003153275	1	1	1	1	1	1	1	1	1	1	0	0	0	1	1	0	1	1	1	0	0	1	0	0	0	1	0	0	0	0	0	0	0	0	0	0	0	0	0	0	1	0	0
GCA_004321925	d_Bacteria;p_Nitrospirota;c_Thermodesulfovibrionia;o_Thermodesulfovibrionales;f_UBA6898;g_PALSA-1316;s_PALSA-1316 sp004321925	1	1	1	1	1	1	1	1	1	1	0	0	0	1	1	0	1	1	1	0	0	1	0	0	0	0	0	0	0	0	0	0	0	0	0	0	0	0	0	0	1	0	0
GCF_900302705	d_Bacteria;p_Nitrospirota;c_Thermodesulfovibrionia;o_Thermodesulfovibrionales;f_UBA6898;g_Sulfobium;s_Sulfobium mesophilum	1	0	1	1	1	1	1	1	1	1	0	0	0	0	1	0	1	0	0	0	0	1	0	0	0	0	0	0	0	0	0	0	0	0	1	0	0	0	0	0	1	0	0
GCA_002451165	d_Bacteria;p_Nitrospirota;c_Thermodesulfovibrionia;o_Thermodesulfovibrionales;f_UBA6898;g_UBA6898;s_UBA6898 sp002451165	1	1	1	1	1	1	1	1	2	1	0	0	0	1	1	0	2	1	1	0	0	2	0	0	0	1	0	0	0	0	0	0	0	0	0	0	0	0	0	0	0	0	0
GCA_003252075	d_Bacteria;p_Nitrospirota;c_Thermodesulfovibrionia;o_Thermodesulfovibrionales;f_UBA6898;g_UBA6898;s_UBA6898 sp003252075	1	1	1	1	1	1	1	1	1	1	0	0	0	1	1	0	1	1	1	0	0	1	0	0	0	0	0	0	0	0	0	0	0	0	1	0	0	0	0	0	0	0	0
GCA_002897775	d_Bacteria;p_Nitrospirota;c_Thermodesulfovibrionia;o_UBA6902;f_BMS3Bbin08;g_BMS3Bbin08;s_BMS3Bbin08 sp002897775	1	1	1	1	1	1	1	1	1	1	0	0	0	1	1	0	1	2	1	0	0	1	0	0	0	1	0	0	0	0	0	0	0	0	0	0	0	0	0	0	0	0	0
GCA_002897895	d_Bacteria;p_Nitrospirota;c_Thermodesulfovibrionia;o_UBA6902;f_UBA6902;g_BMS3ABIN06;s_BMS3ABIN06 sp002897895	1	1	1	1	1	1	1	1	1	1	0	0	0	0	1	0	1	0	0	0	0	0	0	0	0	1	0	0	0	0	0	0	0	0	1	0	0	0	0	0	1	0	0
GCA_002897915	d_Bacteria;p_Nitrospirota;c_Thermodesulfovibrionia;o_UBA6902;f_UBA6902;g_BMS3Abin09;s_BMS3Abin09 sp002897915	1	1	1	1	1	1	1	1	1	1	0	0	0	0	1	0	1	1	0	0	0	0	0	0	0	1	0	0	0	0	0	0	0	0	0	0	0	0	0	0	0	0	0
GCA_003354025	d_Bacteria;p_Nitrospirota;c_Thermodesulfovibrionia;o_UBA6902;f_UBA6902;g_Glo-13;s_Glo-13 sp003354025	1	1	1	0	0	0	1	2	1	1	0	0	0	0	1	0	1	1	0	0	0	0	0	0	0	1	0	0	0	0	0	0	0	0	0	0	0	0	0	0	0	0	0
GCA_002011735	d_Bacteria;p_Nitrospirota;c_Thermodesulfovibrionia;o_UBA6902;f_UBA6902;g_JdFR-81;s_JdFR-81 sp002011735	1	1	1	1	1	1	1	1	1	1	0	0	0	1	1	0	1	1	1	0	0	1	0	0	0	1	0	0	0	0	0	0	0	0	2	0	0	0	0	0	1	0	0
GCA_003599275	d_Bacteria;p_Nitrospirota;c_Thermodesulfovibrionia;o_UBA6902;f_UBA6902;g_SURF-23;s_SURF-23 sp003599275	1	1	1	1	1	1	1	1	1	1	0	0	0	1	1	0	1	1	1	0	0	1	0	0	0	0	0	0	0	0	0	0	0	0	1	0	0	0	0	0	1	0	0
GCA_003599425	d_Bacteria;p_Nitrospirota;c_Thermodesulfovibrionia;o_UBA6902;f_UBA6902;g_SURF-23;s_SURF-23 sp003599425	1	1	1	1	1	0	1	1	1	1	0	0	0	1	1	0	1	2	1	0	0	1	0	0	0	1	0	0	0	0	0	0	0	0	1	0	0	0	0	0	0	0	0
GCA_002451135	d_Bacteria;p_Nitrospirota;c_Thermodesulfovibrionia;o_UBA6902;f_UBA6902;g_UBA6902;s_UBA6902 sp002451135	1	0	0	1	1	1	1	1	1	1	0	0	0	1	1	0	1	2	1	0	0	1	0	0	0	1	0	0	0	0	0	0	0	0	2	0	0	0	0	0	0	0	0
GCA_001805055	d_Bacteria;p_Nitrospirota;c_UBA9217;o_UBA9217;f_UBA9217;g_GWC2-57-13;s_GWC2-57-13 sp001805055	1	1	1	1	1	1	1	1	1	1	0	0	0	1	1	0	1	1	1	0	0	1	0	0	0	1	0	0	0	0	0	0	0	0	1	0	0	0	0	0	1	0	0
GCA_003598175	d_Bacteria;p_OLB16;c_OLB16;o_SURF-12;f_SURF-12;g_SURF-12;s_SURF-12 sp003598175	1	1	1	1	1	1	1	1	1	1	0	0	0	1	1	1	1	1	1	0	0	1	0	0	0	1	0	0	0	0	0	0	0	0	0	0	0	0	0	0	0	0	0
GCF_000429625	d_Bacteria;p_Pseudomonadota;c_Alphaproteobacteria;o_Azospirillales;f_Azospirillaceae;g_Azospirillum;s_Azospirillum halopraeferens	0	0	0	0	0	0	1	1	1	0	0	0	1	1	1	1	1	1	1	0	0	0	0	0	0	1	0	0	0	0	1	1	1	1	1	2	1	2	0	0	0	1	1
GCA_002731375	d_Bacteria;p_Pseudomonadota;c_Alphaproteobacteria;o_GCA-2731375;f_GCA-2731375;g_GCA-2731375;s_GCA-2731375 sp002731375	1	1	2	0	0	0	1	1	1	0	1	0	1	1	1	1	1	1	1	0	0	0	0	0	0	1	0	0	0	0	1	0	0	0	1	1	0	1	0	0	0	0	1
GCA_002869085	d_Bacteria;p_Pseudomonadota;c_Alphaproteobacteria;o_Rhizobiales;f_BM303;g_BM303;s_BM303 sp002869085	1	1	1	0	1	0	1	1	1	0	0	0	1	1	1	1	1	1	1	0	0	0	0	0	0	0	0	0	0	0	1	1	0	0	1	1	0	1	0	0	1	0	0
GCA_002897995	d_Bacteria;p_Pseudomonadota;c_Alphaproteobacteria;o_Rhizobiales;f_Methyloligellaceae;g_UBA2767;s_UBA2767 sp002897995	1	1	1	0	1	0	1	1	1	0	0	0	1	1	1	1	1	1	1	0	0	0	0	0	0	2	0	0	0	0	2	1	0	0	1	1	0	1	0	0	0	0	0
GCA_003228955	d_Bacteria;p_Pseudomonadota;c_Alphaproteobacteria;o_Rhizobiales;f_Methyloligellaceae;g_UBA2767;s_UBA2767 sp003228955	1	1	1	0	0	0	1	1	1	0	0	0	1	1	1	1	1	1	1	0	0	0	0	0	0	1	0	0	0	0	2	1	0	1	2	1	0	1	0	0	0	0	0
GCF_003258835	d_Bacteria;p_Pseudomonadota;c_Alphaproteobacteria;o_Rhizobiales;f_Rhodobiaceae;g_Rhodobium;s_Rhodobium orientis	0	0	0	0	0	0	1	1	1	0	0	1	1	1	1	1	1	1	1	0	0	0	0	0	0	1	0	0	0	0	1	0	0	0	1	1	0	1	0	0	1	1	1
GCA_002869065	d_Bacteria;p_Pseudomonadota;c_Alphaproteobacteria;o_Rhizobiales;f_Rhodobiaceae;g_Rhodobium;s_Rhodobium sp002869065	1	1	1	0	0	0	1	1	1	0	0	1	1	1	1	1	1	1	1	0	0	0	0	0	0	1	0	0	0	0	1	0	0	0	1	1	0	1	0	0	1	0	0
GCA_003153975	d_Bacteria;p_Pseudomonadota;c_Alphaproteobacteria;o_Rhizobiales;f_Rhodomicrobiaceae;g_Rhodomicrobium;s_Rhodomicrobium sp003153975	1	1	1	0	1	0	1	1	1	0	0	1	1	0	1	2	1	1	0	0	0	0	0	0	0	1	0	0	0	0	2	0	0	0	0	1	1	1	0	0	1	1	1
GCF_000636015	d_Bacteria;p_Pseudomonadota;c_Alphaproteobacteria;o_Rhizobiales;f_Rhodomicrobiaceae;g_Rhodomicrobium;s_Rhodomicrobium udaipurense	0	0	0	0	0	0	1	1	1	0	0	1	1	1	1	1	1	1	0	0	0	0	0	0	0	1	0	0	0	0	1	0	0	0	1	0	0	0	0	0	1	1	1
GCF_000166055	d_Bacteria;p_Pseudomonadota;c_Alphaproteobacteria;o_Rhizobiales;f_Rhodomicrobiaceae;g_Rhodomicrobium;s_Rhodomicrobium vannielii	0	0	0	0	0	0	1	1	1	0	0	0	1	1	1	1	1	1	0	0	0	0	0	0	0	0	0	0	0	0	1	0	0	0	1	0	0	0	0	0	1	1	1
GCF_000746275	d_Bacteria;p_Pseudomonadota;c_Alphaproteobacteria;o_Rhizobiales;f_Thermopetrobacteraceae;g_Thermopetrobacter;s_Thermopetrobacter sp000746275	1	1	1	0	1	0	1	1	1	0	0	1	1	1	1	1	1	1	1	0	0	0	0	0	0	2	0	0	0	0	1	0	0	1	1	1	0	1	0	0	1	0	0
GCF_003966715	d_Bacteria;p_Pseudomonadota;c_Alphaproteobacteria;o_Rhizobiales;f_Xanthobacteraceae;g_Blastochloris;s_Blastochloris tepida	0	0	0	0	0	0	1	1	1	0	0	1	1	1	1	1	1	1	1	0	0	0	0	0	0	0	0	0	0	0	1	1	1	1	1	1	0	2	0	0	1	1	1
GCA_003105195	d_Bacteria;p_Pseudomonadota;c_Alphaproteobacteria;o_Rhizobiales;f_Xanthobacteraceae;g_FEB-22;s_FEB-22 sp003105195	1	1	1	0	0	0	1	1	1	0	0	1	1	1	1	1	1	1	1	0	0	0	0	0	0	0	0	0	0	0	0	0	0	1	0	0	0	0	0	0	1	0	0
GCA_003695135	d_Bacteria;p_Pseudomonadota;c_Alphaproteobacteria;o_Rhodobacterales;f_Rhodobacteraceae;g_J013;s_J013 sp003695135	1	0	0	0	0	0	1	1	1	0	0	0	1	0	1	1	1	1	0	0	0	0	0	0	0	2	0	0	0	0	0	0	0	0	0	0	0	0	0	0	0	0	0
GCF_900108275	d_Bacteria;p_Pseudomonadota;c_Alphaproteobacteria;o_Rhodobacterales;f_Rhodobacteraceae;g_Jhaorihella;s_Jhaorihella thermophila	1	0	0	0	0	0	1	1	1	0	0	1	1	0	1	1	1	1	1	0	0	0	0	0	0	1	0	0	0	0	1	1	0	0	1	1	0	1	0	0	1	0	0
GCF_005434965	d_Bacteria;p_Pseudomonadota;c_Alphaproteobacteria;o_Rhodobacterales;f_Rhodobacteraceae;g_Marimonas;s_Marimonas lutisalis	1	0	0	0	0	0	1	1	1	0	0	1	1	0	1	1	1	1	1	0	0	0	0	0	0	1	0	0	0	0	1	1	1	1	1	1	0	1	0	0	1	0	0
GCA_001873585	d_Bacteria;p_Pseudomonadota;c_Alphaproteobacteria;o_Rhodobacterales;f_Rhodobacteraceae;g_Muriiphilus;s_Muriiphilus sp001873585	1	0	0	0	0	0	1	1	1	0	0	1	1	0	1	1	1	1	1	0	0	0	0	0	0	0	0	0	0	0	0	0	0	0	0	0	0	0	0	0	1	0	0
GCA_003694465	d_Bacteria;p_Pseudomonadota;c_Alphaproteobacteria;o_Rhodobacterales;f_Rhodobacteraceae;g_Muriiphilus;s_Muriiphilus sp003694465	0	0	0	0	0	0	1	1	1	0	0	1	1	0	1	0	1	1	1	0	0	0	0	0	0	1	0	0	0	0	1	1	0	0	1	1	0	1	0	0	1	0	0
GCF_900177545	d_Bacteria;p_Pseudomonadota;c_Alphaproteobacteria;o_Rhodobacterales;f_Rhodobacteraceae;g_Muriiphilus;s_Muriiphilus sp900177545	1	0	0	0	0	0	1	1	1	0	0	1	1	0	1	1	1	1	1	0	0	0	0	0	0	1	0	0	0	0	1	0	0	0	1	1	0	1	0	0	1	0	0
GCA_002367285	d_Bacteria;p_Pseudomonadota;c_Alphaproteobacteria;o_Rhodobacterales;f_Rhodobacteraceae;g_N1Y82;s_N1Y82 sp002367285	1	0	0	0	0	0	1	1	1	0	0	0	1	0	1	1	1	1	1	0	0	0	0	0	0	1	0	0	0	0	1	1	1	1	1	0	0	1	0	0	0	0	0
GCA_002400675	d_Bacteria;p_Pseudomonadota;c_Alphaproteobacteria;o_Rhodobacterales;f_Rhodobacteraceae;g_NVQY01;s_NVQY01 sp002400675	0	0	0	0	0	0	1	1	1	0	0	1	1	0	1	1	1	1	1	0	0	0	0	0	0	0	0	0	0	0	1	1	0	1	1	1	1	1	0	0	1	0	0
GCA_002732955	d_Bacteria;p_Pseudomonadota;c_Alphaproteobacteria;o_Rhodobacterales;f_Rhodobacteraceae;g_NVTR01;s_NVTR01 sp002732955	1	0	0	0	0	0	1	1	1	0	0	0	1	0	1	1	1	1	0	0	0	0	0	0	0	1	0	0	0	0	1	0	0	1	1	1	0	1	0	0	1	0	0
GCF_003544895	d_Bacteria;p_Pseudomonadota;c_Alphaproteobacteria;o_Rhodobacterales;f_Rhodobacteraceae;g_Profundibacter;s_Profundibacter amoris	1	0	0	0	0	0	1	1	1	0	0	0	1	0	1	1	1	1	0	0	0	0	0	0	0	1	0	0	0	0	1	0	1	1	2	1	2	1	0	0	1	0	0
GCA_002732995	d_Bacteria;p_Pseudomonadota;c_Alphaproteobacteria;o_Rhodobacterales;f_Rhodobacteraceae;g_Profundibacter;s_Profundibacter sp002732995	1	0	0	0	0	0	1	1	1	0	0	1	1	1	1	1	1	1	0	0	0	0	0	0	0	1	0	0	0	0	1	1	1	1	2	1	0	1	0	0	1	0	0
GCF_001507595	d_Bacteria;p_Pseudomonadota;c_Alphaproteobacteria;o_Rhodobacterales;f_Rhodobacteraceae;g_Ruegeria;s_Ruegeria marisrubri	1	0	0	0	0	0	1	1	1	0	0	1	1	0	1	1	1	1	1	0	0	0	0	0	0	1	0	0	0	0	1	1	1	1	1	1	0	1	0	0	1	0	0
GCF_900101475	d_Bacteria;p_Pseudomonadota;c_Alphaproteobacteria;o_Rhodobacterales;f_Rhodobacteraceae;g_Ruegeria_B;s_Ruegeria_B marina	2	0	0	0	0	0	1	1	1	0	0	1	1	0	1	1	1	1	1	0	0	0	0	0	0	1	0	0	0	0	1	1	1	1	1	1	1	1	0	0	0	0	0
GCF_900099935	d_Bacteria;p_Pseudomonadota;c_Alphaproteobacteria;o_Rhodobacterales;f_Rhodobacteraceae;g_Tropicimonas;s_Tropicimonas lutimaris	1	0	0	0	0	0	1	1	1	0	0	1	1	0	1	1	1	1	1	0	0	0	0	0	0	1	0	0	0	0	1	1	0	2	1	1	0	1	0	0	1	0	0
GCF_004146235	d_Bacteria;p_Pseudomonadota;c_Alphaproteobacteria;o_Rhodobacterales;f_Rhodobacteraceae;g_Tropicimonas;s_Tropicimonas sp004146235	1	0	0	0	0	0	1	1	1	0	0	1	1	0	1	1	1	1	1	0	0	0	0	0	0	1	0	0	0	0	1	1	1	1	1	1	0	1	0	0	1	0	0
GCA_002162875	d_Bacteria;p_Pseudomonadota;c_Alphaproteobacteria;o_Rhodobacterales;f_Rhodobacteraceae;g_UBA3077;s_UBA3077 sp002162875	1	0	0	0	0	0	1	1	1	0	0	0	1	0	1	1	1	1	1	0	0	0	0	0	0	2	0	0	0	0	1	0	0	0	1	1	0	1	0	0	0	0	0
GCA_002746395	d_Bacteria;p_Pseudomonadota;c_Alphaproteobacteria;o_Rhodobacterales;f_Rhodobacteraceae;g_UBA3077;s_UBA3077 sp002746395	1	0	0	0	0	0	1	1	1	0	0	1	1	0	1	1	1	1	0	0	0	0	0	0	0	1	0	0	0	0	1	0	1	1	1	1	0	1	0	0	1	0	0
GCA_003228875	d_Bacteria;p_Pseudomonadota;c_Alphaproteobacteria;o_Rhodobacterales;f_Rhodobacteraceae;g_UBA3077;s_UBA3077 sp003228875	1	0	0	0	0	0	1	1	1	0	0	1	1	0	1	1	1	1	1	0	0	0	0	0	0	1	0	0	0	0	1	0	0	0	1	0	0	0	0	0	0	0	0
GCA_002430125	d_Bacteria;p_Pseudomonadota;c_Alphaproteobacteria;o_Rhodobacterales;f_Rhodobacteraceae;g_UBA5972;s_UBA5972 sp002430125	1	0	0	0	0	0	1	1	1	0	0	0	1	1	1	1	1	1	1	0	0	0	0	0	0	1	0	0	0	0	1	0	0	0	1	1	0	1	0	0	1	0	0
GCF_000513295	d_Bacteria;p_Pseudomonadota;c_Alphaproteobacteria;o_Rhodospirillales;f_Magnetospirillaceae;g_Magnetospirillum;s_Magnetospirillum gryphiswaldense	0	0	0	0	0	0	1	1	1	0	1	0	1	1	1	1	1	1	1	0	0	0	0	0	0	0	0	0	0	0	1	0	0	0	1	1	0	2	0	0	0	1	0
GCF_001650635	d_Bacteria;p_Pseudomonadota;c_Alphaproteobacteria;o_Rhodospirillales;f_Magnetospirillaceae;g_Magnetospirillum;s_Magnetospirillum moscoviense	1	1	1	0	1	0	1	1	1	0	0	0	1	1	1	1	1	1	1	0	0	0	0	0	0	0	0	0	0	0	1	0	0	0	0	2	0	2	0	0	0	2	1
GCA_001898825	d_Bacteria;p_Pseudomonadota;c_Alphaproteobacteria;o_Rhodospirillales;f_Magnetospirillaceae;g_Magnetospirillum;s_Magnetospirillum sp001898825	0	0	0	0	0	0	1	1	1	0	0	0	1	1	1	1	1	1	1	0	0	0	0	0	0	2	0	0	0	0	1	0	0	0	1	1	0	2	0	0	0	2	1
GCA_002435715	d_Bacteria;p_Pseudomonadota;c_Alphaproteobacteria;o_Rhodospirillales;f_Magnetospirillaceae;g_Magnetospirillum;s_Magnetospirillum sp002435715	0	0	0	0	0	0	1	1	1	0	0	0	1	1	1	1	1	1	1	0	0	0	0	0	0	1	0	0	0	0	1	0	0	0	1	1	0	2	0	0	0	2	0
GCA_006218045	d_Bacteria;p_Pseudomonadota;c_Alphaproteobacteria;o_Rhodospirillales;f_Magnetospirillaceae;g_Magnetospirillum;s_Magnetospirillum sp006218045	0	0	0	0	0	0	1	1	1	0	0	0	1	1	1	1	1	1	1	0	0	0	0	0	0	1	0	0	0	0	1	0	0	0	1	1	0	2	0	0	0	1	0
GCF_000342045	d_Bacteria;p_Pseudomonadota;c_Alphaproteobacteria;o_Rhodospirillales;f_Magnetospirillaceae;g_Phaeospirillum;s_Phaeospirillum caucaseum	0	0	0	0	0	0	1	1	1	0	0	0	1	1	1	1	1	1	1	0	0	0	0	0	0	0	0	0	0	0	0	0	0	0	0	1	1	2	0	0	0	2	1
GCF_900108475	d_Bacteria;p_Pseudomonadota;c_Alphaproteobacteria;o_Rhodospirillales;f_Magnetospirillaceae;g_Phaeospirillum;s_Phaeospirillum fulvum_A	0	0	0	0	0	0	1	1	1	0	0	0	1	0	1	1	1	0	0	0	0	0	0	0	0	0	0	0	0	0	0	0	0	0	0	0	0	0	0	0	0	1	0
GCA_003284725	d_Bacteria;p_Pseudomonadota;c_Alphaproteobacteria;o_Rhodospirillales;f_Magnetospirillaceae;g_Phaeospirillum;s_Phaeospirillum kuznetsovii	0	0	0	0	0	0	1	1	1	0	0	0	1	1	1	1	1	1	1	0	0	0	0	0	0	0	0	0	0	0	1	0	0	0	1	2	0	3	0	0	0	1	0
GCF_000009985	d_Bacteria;p_Pseudomonadota;c_Alphaproteobacteria;o_Rhodospirillales;f_Magnetospirillaceae;g_Phaeospirillum;s_Phaeospirillum magneticum	0	0	0	0	0	0	1	1	1	0	0	0	1	1	1	1	1	1	1	0	0	0	0	0	0	0	0	0	0	0	0	0	0	0	0	0	0	1	0	0	0	1	0
GCF_000829825	d_Bacteria;p_Pseudomonadota;c_Alphaproteobacteria;o_Rhodospirillales;f_Magnetospirillaceae;g_Phaeospirillum;s_Phaeospirillum magnetotacticum	0	0	0	0	0	0	1	1	1	0	0	0	1	1	1	1	1	1	1	0	0	0	0	0	0	0	0	0	0	0	0	0	0	0	0	0	1	1	0	0	0	1	0
GCF_001650715	d_Bacteria;p_Pseudomonadota;c_Alphaproteobacteria;o_Rhodospirillales;f_Magnetospirillaceae;g_Phaeospirillum;s_Phaeospirillum marisnigri	1	0	0	0	0	0	1	1	1	0	0	0	1	1	1	1	1	1	1	0	0	0	0	0	0	0	0	0	0	0	0	0	0	0	0	1	0	2	0	0	0	1	0
GCF_001511835	d_Bacteria;p_Pseudomonadota;c_Alphaproteobacteria;o_Rhodospirillales;f_Magnetospirillaceae;g_Phaeospirillum;s_Phaeospirillum sp001511835	1	0	0	0	0	0	1	1	1	0	0	0	1	1	1	1	1	1	1	0	0	0	0	0	0	0	0	0	0	0	0	0	0	0	0	1	0	2	0	0	0	1	0
GCF_002105535	d_Bacteria;p_Pseudomonadota;c_Alphaproteobacteria;o_Rhodospirillales;f_Magnetospirillaceae;g_Phaeospirillum;s_Phaeospirillum sp002105535	0	0	0	0	0	0	1	1	1	0	0	0	1	1	1	1	1	1	1	0	0	0	0	0	0	0	0	0	0	0	0	0	0	0	0	1	0	2	0	0	0	1	0
GCF_900184795	d_Bacteria;p_Pseudomonadota;c_Alphaproteobacteria;o_Rhodospirillales;f_Magnetospirillaceae;g_Phaeospirillum;s_Phaeospirillum sp900184795	0	0	0	0	0	0	1	1	1	0	0	0	1	1	1	1	1	1	1	0	0	0	0	0	0	0	0	0	0	0	0	0	0	0	0	0	1	1	0	0	0	2	1
GCA_000961745	d_Bacteria;p_Pseudomonadota;c_Alphaproteobacteria;o_Rhodospirillales;f_Rhodospirillaceae;g_BRH-c57;s_BRH-c57 sp000961745	0	0	0	0	0	0	1	1	1	0	1	0	1	1	1	1	1	1	1	0	0	0	0	0	0	1	0	0	0	0	2	1	0	1	2	1	1	1	0	0	1	1	1
GCF_900100455	d_Bacteria;p_Pseudomonadota;c_Alphaproteobacteria;o_Rhodospirillales;f_Rhodospirillaceae;g_Roseospirillum;s_Roseospirillum parvum	0	0	0	0	0	0	1	1	1	0	0	0	1	1	1	1	1	1	1	0	0	0	0	0	0	1	0	0	0	0	0	0	0	0	0	0	0	1	0	0	0	1	1
GCA_002753155	d_Bacteria;p_Pseudomonadota;c_Alphaproteobacteria;o_Rhodospirillales;f_WMHbin7;g_WMHbin7;s_WMHbin7 sp002753155	1	0	0	1	1	0	1	1	1	0	0	0	1	1	1	1	1	1	0	0	0	0	0	0	0	1	0	0	0	0	1	0	0	0	0	2	0	2	0	0	0	1	0
GCA_002686765	d_Bacteria;p_Pseudomonadota;c_Alphaproteobacteria;o_Rhodospirillales_A;f_2-02-FULL-58-16;g_GCA-2686765;s_GCA-2686765 sp013349695	1	1	1	0	1	1	1	1	0	0	1	0	1	0	1	1	1	0	0	0	0	1	0	0	0	1	0	0	0	0	0	0	0	0	0	1	0	1	0	0	0	0	0
GCA_002717285	d_Bacteria;p_Pseudomonadota;c_Alphaproteobacteria;o_Rhodospirillales_A;f_2-02-FULL-58-16_A;g_GCA-2717285;s_GCA-2717285 sp002717285	2	1	1	0	0	0	1	1	1	0	0	0	1	1	1	1	1	1	1	0	0	0	0	0	0	1	0	0	0	0	1	0	0	0	1	1	0	1	0	0	0	0	0
GCA_001510075	d_Bacteria;p_Pseudomonadota;c_Alphaproteobacteria;o_Rhodospirillales_A;f_Casp-alpha2;g_Casp-alpha2;s_Casp-alpha2 sp001510075	0	0	0	0	0	0	1	1	1	0	0	0	0	1	1	1	1	1	1	0	0	0	0	0	0	1	0	0	0	0	0	0	0	1	0	0	0	0	0	0	0	0	0
GCA_002686255	d_Bacteria;p_Pseudomonadota;c_Alphaproteobacteria;o_Rhodospirillales_A;f_Casp-alpha2;g_Casp-alpha2;s_Casp-alpha2 sp002686255	1	1	1	1	1	0	1	1	1	0	0	0	0	2	2	1	1	2	2	0	0	0	0	0	0	1	0	0	0	0	0	0	0	0	0	0	0	0	0	0	1	0	0
GCA_002722175	d_Bacteria;p_Pseudomonadota;c_Alphaproteobacteria;o_Rhodospirillales_A;f_Casp-alpha2;g_GCA-2722175;s_GCA-2722175 sp002722175	2	1	1	0	0	0	1	1	1	0	1	0	1	1	1	1	1	1	0	0	0	0	0	0	0	1	0	0	0	0	0	0	0	0	0	1	0	1	0	0	0	0	0
GCA_003354135	d_Bacteria;p_Pseudomonadota;c_Alphaproteobacteria;o_Rhodospirillales_A;f_GLO-3;g_GLO-3;s_GLO-3 sp003354135	1	1	1	1	1	0	1	1	1	0	1	0	1	1	1	1	1	1	1	0	0	0	0	0	0	2	0	0	0	0	1	0	0	0	1	2	1	2	0	0	1	0	0
GCF_000968135	d_Bacteria;p_Pseudomonadota;c_Alphaproteobacteria;o_Rhodospirillales_A;f_Magnetospiraceae;g_Magnetospira;s_Magnetospira sp000968135	2	1	1	0	0	0	1	1	2	0	0	0	1	1	1	1	1	1	1	0	0	0	0	0	0	1	0	0	0	0	1	1	0	0	1	1	0	2	0	0	1	1	1
GCF_001746755	d_Bacteria;p_Pseudomonadota;c_Alphaproteobacteria;o_Rhodospirillales_A;f_Magnetovibrionaceae;g_Magnetovibrio;s_Magnetovibrio blakemorei	1	1	1	0	0	0	1	1	2	0	0	0	1	1	1	1	1	1	1	0	0	0	0	0	0	1	0	0	0	0	1	0	0	0	1	1	0	1	0	0	1	0	0
GCA_002401565	d_Bacteria;p_Pseudomonadota;c_Alphaproteobacteria;o_Rhodospirillales_A;f_Magnetovibrionaceae;g_Magnetovibrio;s_Magnetovibrio sp002401565	0	0	0	0	0	0	1	0	1	0	0	0	0	0	0	0	0	0	0	0	0	0	0	0	0	1	0	0	0	0	1	0	0	0	1	1	0	1	0	0	1	1	1
GCA_002732845	d_Bacteria;p_Pseudomonadota;c_Alphaproteobacteria;o_Rhodospirillales_A;f_Magnetovibrionaceae;g_Magnetovibrio;s_Magnetovibrio sp002732845	1	1	1	0	0	0	0	1	2	0	0	0	1	1	1	1	1	1	2	0	0	0	0	0	0	1	0	0	0	0	1	0	0	0	1	1	0	1	0	0	0	0	0
GCF_004341725	d_Bacteria;p_Pseudomonadota;c_Alphaproteobacteria;o_Rhodospirillales_A;f_Magnetovibrionaceae;g_Varunaivibrio;s_Varunaivibrio sulfuroxidans	1	1	1	1	1	0	1	1	2	0	0	0	1	1	1	1	1	1	1	0	0	0	0	0	0	0	0	0	0	0	1	0	0	0	1	1	0	1	0	0	0	0	0
GCA_002687515	d_Bacteria;p_Pseudomonadota;c_Alphaproteobacteria;o_Rhodospirillales_A;f_UBA2165;g_GCA-2687515;s_GCA-2687515 sp002687515	1	1	1	0	1	0	1	1	1	0	0	0	1	1	1	2	1	1	1	0	0	0	0	0	0	1	0	0	0	0	1	0	0	0	1	2	0	2	0	0	1	0	0
GCA_002327565	d_Bacteria;p_Pseudomonadota;c_Alphaproteobacteria;o_Rhodospirillales_A;f_UBA2165;g_TMED23;s_TMED23 sp002327565	1	1	1	0	0	0	1	1	1	0	0	0	1	1	1	1	1	1	1	0	0	0	0	0	0	1	0	0	0	0	1	1	0	0	1	1	0	1	0	0	1	1	1
GCA_002690215	d_Bacteria;p_Pseudomonadota;c_Alphaproteobacteria;o_UBA2966;f_UBA2966;g_GCA-2690215;s_GCA-2690215 sp002690215	1	0	0	1	1	0	1	1	1	0	1	0	1	1	1	1	1	1	1	0	0	0	0	0	0	1	0	0	0	0	0	0	0	0	0	1	0	1	0	0	0	0	0
GCA_002255365	d_Bacteria;p_Pseudomonadota;c_Gammaproteobacteria;o_21-64-14;f_21-64-14;g_21-64-14;s_21-64-14 sp002255365	2	2	2	1	1	0	2	2	1	0	0	0	1	1	1	1	1	1	1	1	1	0	0	0	0	2	0	0	0	0	1	0	0	0	1	1	0	1	0	0	0	0	0
GCA_002897735	d_Bacteria;p_Pseudomonadota;c_Gammaproteobacteria;o_21-64-14;f_21-64-14;g_BMS3Abin12;s_BMS3Abin12 sp002897735	2	1	1	1	1	0	1	1	1	0	0	0	1	1	1	1	1	1	1	0	0	0	0	0	0	0	0	0	0	0	1	0	0	1	1	1	0	1	0	0	0	0	0
GCF_003184265	d_Bacteria;p_Pseudomonadota;c_Gammaproteobacteria;o_Acidiferrobacterales;f_Acidiferrobacteraceae;g_Acidiferrobacter;s_Acidiferrobacter sp003184265	1	2	2	1	1	0	1	1	1	0	0	1	1	0	1	1	1	1	1	0	0	0	0	0	0	2	1	0	0	0	1	1	0	0	1	0	0	2	0	0	0	1	1
GCF_001705075	d_Bacteria;p_Pseudomonadota;c_Gammaproteobacteria;o_Acidiferrobacterales;f_Acidiferrobacteraceae;g_Acidiferrobacter;s_Acidiferrobacter thiooxydans	1	2	2	1	1	0	1	1	1	0	0	1	1	0	1	1	1	1	1	0	0	0	0	0	0	2	1	0	0	0	1	1	0	0	1	0	0	1	0	0	0	1	1
GCF_003333315	d_Bacteria;p_Pseudomonadota;c_Gammaproteobacteria;o_Acidiferrobacterales;f_Acidiferrobacteraceae;g_Acidiferrobacter;s_Acidiferrobacter thiooxydans	1	2	2	1	1	0	1	1	1	0	0	1	1	0	1	1	1	1	1	0	0	0	0	0	0	2	1	0	0	0	1	1	0	0	1	0	0	2	0	0	0	1	1
GCA_003251795	d_Bacteria;p_Pseudomonadota;c_Gammaproteobacteria;o_Acidiferrobacterales;f_SPGG2;g_SZUA-472;s_SZUA-472 sp003251795	1	2	3	0	0	0	1	1	1	0	0	0	1	1	1	1	1	1	0	1	0	0	0	0	0	1	0	0	0	0	3	0	0	0	3	2	0	3	1	0	0	0	0
GCA_001785175	d_Bacteria;p_Pseudomonadota;c_Gammaproteobacteria;o_Acidiferrobacterales;f_Sulfurifustaceae;g_MFSY01;s_MFSY01 sp001785175	2	1	1	1	1	0	2	2	1	0	0	1	1	1	1	1	1	1	1	1	0	0	0	0	0	0	0	0	0	0	0	0	0	0	0	0	0	1	0	0	1	0	0
GCA_004298065	d_Bacteria;p_Pseudomonadota;c_Gammaproteobacteria;o_Acidiferrobacterales;f_Sulfurifustaceae;g_SCRL01;s_SCRL01 sp004298065	1	1	1	0	0	0	2	2	1	0	0	0	1	1	1	1	1	1	1	1	1	0	0	0	0	0	0	0	0	0	2	0	0	0	2	1	0	3	0	0	2	0	0
GCA_001304215	d_Bacteria;p_Pseudomonadota;c_Gammaproteobacteria;o_Acidiferrobacterales;f_Sulfurifustaceae;g_SM1-46;s_SM1-46 sp001304215	1	1	1	0	0	0	1	1	2	0	0	0	1	1	0	1	1	1	1	1	1	0	0	0	0	1	0	0	0	0	1	1	0	0	1	1	0	1	0	0	0	0	0
GCF_002355735	d_Bacteria;p_Pseudomonadota;c_Gammaproteobacteria;o_Acidiferrobacterales;f_Sulfurifustaceae;g_Sulfuricaulis;s_Sulfuricaulis limicola	3	2	2	1	1	0	2	2	1	0	2	0	2	1	1	1	1	1	1	1	1	0	0	0	0	0	0	0	0	0	1	0	0	0	1	2	0	2	0	0	0	0	0
GCA_001785195	d_Bacteria;p_Pseudomonadota;c_Gammaproteobacteria;o_Acidiferrobacterales;f_Sulfurifustaceae;g_Sulfuricaulis;s_Sulfuricaulis sp001785195	1	0	0	1	1	0	1	1	1	0	2	0	2	1	1	1	1	1	1	1	1	0	0	0	0	0	0	0	0	0	1	0	0	0	1	1	0	1	0	0	0	0	0
GCF_002355415	d_Bacteria;p_Pseudomonadota;c_Gammaproteobacteria;o_Acidiferrobacterales;f_Sulfurifustaceae;g_Sulfurifustis;s_Sulfurifustis variabilis	1	2	2	0	0	0	2	2	1	0	0	1	1	1	1	1	1	2	1	1	1	0	0	0	0	1	0	0	0	0	1	0	0	0	1	3	0	3	0	0	1	0	0
GCA_003228915	d_Bacteria;p_Pseudomonadota;c_Gammaproteobacteria;o_Acidiferrobacterales;f_SZUA-150;g_SZUA-150;s_SZUA-150 sp003228915	1	1	1	0	0	0	1	1	1	0	0	0	1	1	1	1	1	1	0	1	1	0	0	0	0	0	0	0	0	0	1	0	0	0	1	2	0	2	0	0	0	0	0
GCF_003967195	d_Bacteria;p_Pseudomonadota;c_Gammaproteobacteria;o_AKS1;f_AKS1;g_Sulfuriflexus;s_Sulfuriflexus mobilis	1	1	1	0	0	0	1	1	1	0	0	1	1	1	1	1	1	1	1	1	1	0	0	0	0	2	0	0	0	0	2	0	0	0	2	2	0	2	0	0	1	0	0
GCA_002897635	d_Bacteria;p_Pseudomonadota;c_Gammaproteobacteria;o_Arenicellales;f_BMS3Bbin11;g_BMS3Bbin11;s_BMS3Bbin11 sp002897635	1	1	1	1	1	0	1	1	1	0	0	1	1	1	1	1	1	1	1	1	0	0	0	0	0	0	0	0	0	0	1	0	0	1	1	1	0	1	0	0	0	0	0
GCA_002420425	d_Bacteria;p_Pseudomonadota;c_Gammaproteobacteria;o_Arenicellales;f_UBA5680;g_UBA5680;s_UBA5680 sp002420425	1	1	1	1	1	0	1	1	1	0	0	1	1	1	1	1	1	1	1	1	0	0	0	0	0	0	0	0	0	0	1	0	0	0	1	0	0	0	0	0	1	0	0
GCA_002724185	d_Bacteria;p_Pseudomonadota;c_Gammaproteobacteria;o_Arenicellales;f_UBA868;g_GCA-2724185;s_GCA-2724185 sp002724185	2	1	1	0	0	0	1	1	1	0	0	0	1	1	1	1	1	1	0	1	0	0	0	0	0	0	0	0	0	0	0	0	0	0	0	0	0	0	1	0	0	0	0
GCA_001629395	d_Bacteria;p_Pseudomonadota;c_Gammaproteobacteria;o_Arenicellales;f_UBA868;g_REDSEA-S09-B13;s_REDSEA-S09-B13 sp001629395	1	1	1	0	0	0	1	1	1	0	0	0	1	1	1	0	1	1	0	1	0	0	0	0	0	1	0	0	0	0	1	0	0	0	1	1	0	1	0	0	0	0	0
GCA_002456995	d_Bacteria;p_Pseudomonadota;c_Gammaproteobacteria;o_Arenicellales;f_UBA868;g_REDSEA-S09-B13;s_REDSEA-S09-B13 sp002456995	1	1	1	0	0	0	1	1	1	0	0	0	1	1	1	1	1	1	0	1	0	0	0	0	0	0	0	0	0	0	1	0	0	0	1	1	0	1	0	0	0	0	0
GCA_002731295	d_Bacteria;p_Pseudomonadota;c_Gammaproteobacteria;o_Arenicellales;f_UBA868;g_REDSEA-S09-B13;s_REDSEA-S09-B13 sp002731295	1	1	1	0	0	0	1	1	1	0	0	0	1	1	1	1	1	0	0	1	0	0	0	0	0	1	0	0	0	0	0	0	0	0	0	0	0	0	0	0	0	0	0
GCA_002714255	d_Bacteria;p_Pseudomonadota;c_Gammaproteobacteria;o_Arenicellales;f_UBA868;g_UBA11791;s_UBA11791 sp002714255	1	1	1	0	0	0	1	1	0	0	0	0	1	0	1	1	1	1	0	1	0	0	0	0	0	0	0	0	0	0	1	0	0	0	1	1	0	1	0	0	0	0	0
GCA_002729195	d_Bacteria;p_Pseudomonadota;c_Gammaproteobacteria;o_Arenicellales;f_UBA868;g_UBA12578;s_UBA12578 sp002729195	1	1	1	1	1	0	1	0	1	0	0	1	1	0	1	0	1	1	1	1	0	0	0	0	0	0	0	0	0	0	1	0	0	0	1	1	0	1	0	0	0	0	0
GCA_002171735	d_Bacteria;p_Pseudomonadota;c_Gammaproteobacteria;o_Arenicellales;f_UBA868;g_UBA868;s_UBA868 sp002171735	1	1	1	0	0	0	1	1	0	0	0	0	1	1	1	1	1	1	0	1	1	0	0	0	0	0	0	0	0	0	1	0	0	1	1	1	0	1	0	0	0	0	0
GCA_004212795	d_Bacteria;p_Pseudomonadota;c_Gammaproteobacteria;o_Arenicellales;f_UBA868;g_UBA868;s_UBA868 sp002295285	1	1	1	0	0	0	1	1	1	0	0	0	1	1	1	1	1	1	1	1	1	0	0	0	0	1	0	0	0	0	1	0	0	0	1	1	0	1	0	0	0	0	0
GCA_002477475	d_Bacteria;p_Pseudomonadota;c_Gammaproteobacteria;o_Arenicellales;f_UBA868;g_UBA868;s_UBA868 sp002477475	1	0	0	0	0	0	1	1	1	0	0	0	1	1	0	1	1	1	1	1	1	0	0	0	0	1	0	0	0	0	1	0	0	1	1	1	0	1	0	0	0	0	0
GCA_002694065	d_Bacteria;p_Pseudomonadota;c_Gammaproteobacteria;o_Arenicellales;f_UBA868;g_UBA868;s_UBA868 sp002694065	1	0	0	0	0	0	1	1	1	0	0	0	1	0	1	1	1	0	0	0	1	0	0	0	0	0	0	0	0	0	1	0	0	0	1	1	0	1	0	0	0	0	0
GCA_002726415	d_Bacteria;p_Pseudomonadota;c_Gammaproteobacteria;o_Arenicellales;f_UBA868;g_UBA868;s_UBA868 sp002726415	1	0	0	0	0	0	1	1	1	0	0	1	1	0	1	1	1	1	1	1	0	0	0	0	0	0	0	0	0	0	1	0	0	0	2	1	0	1	0	0	0	0	0
GCA_002718155	d_Bacteria;p_Pseudomonadota;c_Gammaproteobacteria;o_Arenicellales;f_UBA868;g_UBA9619;s_UBA9619 sp002718155	1	1	1	0	0	0	1	1	1	0	0	0	1	0	1	1	1	0	1	1	0	0	0	0	0	0	0	0	0	0	1	0	0	0	1	1	0	1	0	0	0	0	0
GCF_001723685	d_Bacteria;p_Pseudomonadota;c_Gammaproteobacteria;o_Beggiatoales;f_Beggiatoaceae;g_Marithrix;s_Marithrix sp001723685	1	1	1	0	0	0	1	1	1	0	0	0	1	1	1	1	1	1	1	1	1	0	0	0	0	2	0	0	0	0	1	0	0	0	1	1	0	2	0	0	1	0	0
GCA_003645255	d_Bacteria;p_Pseudomonadota;c_Gammaproteobacteria;o_Beggiatoales;f_Beggiatoaceae;g_QNES01;s_QNES01 sp003645255	1	1	1	1	1	0	1	1	1	0	0	0	1	1	1	1	1	1	0	0	0	0	0	0	0	1	0	0	0	0	1	0	0	0	1	1	0	1	1	0	1	0	0
GCA_003245895	d_Bacteria;p_Pseudomonadota;c_Gammaproteobacteria;o_Beggiatoales;f_Beggiatoaceae;g_SZUA-411;s_SZUA-411 sp003245895	1	0	0	0	0	0	1	1	1	0	0	0	1	1	1	1	1	1	1	1	0	0	0	0	0	2	0	0	0	0	1	1	0	1	1	1	1	1	0	0	0	0	0
GCF_002149925	d_Bacteria;p_Pseudomonadota;c_Gammaproteobacteria;o_Beggiatoales;f_Beggiatoaceae;g_Thioflexithrix;s_Thioflexithrix psekupsensis	1	0	0	0	0	0	1	1	1	0	0	0	1	1	1	1	1	1	1	1	0	0	0	0	0	2	0	0	0	0	1	1	0	1	1	1	1	1	0	0	0	0	0
GCA_000785145	d_Bacteria;p_Pseudomonadota;c_Gammaproteobacteria;o_Beggiatoales;f_Beggiatoaceae;g_Thiomargarita;s_Thiomargarita nelsonii_B	1	1	1	1	1	0	1	1	1	0	0	0	1	1	1	1	1	1	1	1	1	0	0	0	0	1	0	0	0	0	1	0	0	1	2	2	0	2	0	0	0	0	0
GCF_000828835	d_Bacteria;p_Pseudomonadota;c_Gammaproteobacteria;o_Beggiatoales;f_Beggiatoaceae;g_Thioploca;s_Thioploca ingrica	1	1	1	1	1	0	1	1	1	0	0	0	1	1	1	1	1	1	1	1	1	0	0	0	0	1	0	0	0	0	1	1	0	0	1	1	0	1	0	0	0	0	0
GCA_002085445	d_Bacteria;p_Pseudomonadota;c_Gammaproteobacteria;o_Beggiatoales;f_Beggiatoaceae;g_UBA10656;s_UBA10656 sp002085445	0	1	1	1	1	0	1	1	1	0	0	0	1	1	1	2	1	1	1	0	1	0	0	0	0	1	0	0	0	0	0	0	0	1	1	1	0	1	1	0	1	0	0
GCA_003645185	d_Bacteria;p_Pseudomonadota;c_Gammaproteobacteria;o_Beggiatoales;f_Beggiatoaceae;g_UBA10656;s_UBA10656 sp003645185	0	1	1	1	0	0	1	1	1	0	0	0	1	1	1	1	1	1	0	1	1	0	0	0	0	0	0	0	0	0	0	0	0	1	2	1	0	1	1	0	1	0	0
GCF_000828975	d_Bacteria;p_Pseudomonadota;c_Gammaproteobacteria;o_Burkholderiales;f_Burkholderiaceae_A;g_GJ-E10;s_GJ-E10 sp000828975	0	0	0	0	0	0	1	1	1	0	0	0	1	1	1	1	1	1	0	0	0	0	0	0	0	0	0	0	0	0	0	0	0	0	0	0	0	0	0	0	1	1	1
GCF_900290295	d_Bacteria;p_Pseudomonadota;c_Gammaproteobacteria;o_Burkholderiales;f_Burkholderiaceae_A;g_GJ-E10;s_GJ-E10 sp900290295	1	2	2	1	1	0	1	1	1	0	0	0	1	1	0	0	1	1	1	0	0	0	0	0	0	1	0	0	0	0	0	0	0	1	0	0	0	0	0	0	1	0	0
GCA_001724855	d_Bacteria;p_Pseudomonadota;c_Gammaproteobacteria;o_Burkholderiales;f_Burkholderiaceae_A;g_Zeimonas;s_Zeimonas sp001724855	1	1	1	0	0	0	1	1	1	0	0	0	1	1	1	1	1	1	1	1	0	0	0	0	0	0	0	0	0	0	2	0	0	1	2	2	0	2	0	0	0	0	0
GCF_000244995	d_Bacteria;p_Pseudomonadota;c_Gammaproteobacteria;o_Burkholderiales;f_Burkholderiaceae_B;g_AHLZ01;s_AHLZ01 sp000244995	0	0	0	0	0	0	1	1	1	0	0	1	1	1	1	1	1	1	0	0	0	0	0	0	0	0	0	0	0	0	3	1	0	0	3	2	3	3	0	0	1	1	1
GCA_001770815	d_Bacteria;p_Pseudomonadota;c_Gammaproteobacteria;o_Burkholderiales;f_Burkholderiaceae_B;g_Aquabacterium_A;s_Aquabacterium_A sp001770815	0	0	0	0	0	0	1	1	1	0	0	0	1	1	1	1	1	0	0	0	0	0	0	0	0	2	0	0	0	0	2	1	1	1	2	1	1	1	0	0	1	1	1
GCF_002198735	d_Bacteria;p_Pseudomonadota;c_Gammaproteobacteria;o_Burkholderiales;f_Burkholderiaceae_B;g_Aquabacterium_A;s_Aquabacterium_A sp002198735	0	0	0	0	0	0	1	1	1	0	0	1	1	1	1	1	1	1	1	0	0	0	0	0	0	1	0	0	0	0	2	1	0	0	2	1	3	2	0	0	1	1	1
GCF_003574675	d_Bacteria;p_Pseudomonadota;c_Gammaproteobacteria;o_Burkholderiales;f_Burkholderiaceae_B;g_Calidifontimicrobium;s_Calidifontimicrobium sediminis	0	0	0	0	0	0	1	1	1	0	1	0	1	1	1	1	1	1	1	1	1	0	0	0	0	1	0	0	0	0	2	1	1	2	2	1	3	1	1	0	0	1	1
GCA_002840835	d_Bacteria;p_Pseudomonadota;c_Gammaproteobacteria;o_Burkholderiales;f_Burkholderiaceae_B;g_Hydrogenophaga;s_Hydrogenophaga sp002840835	0	0	0	0	0	0	1	1	1	0	0	0	0	1	1	1	1	1	1	1	0	0	0	0	0	5	0	0	0	0	1	0	1	1	1	1	1	1	0	0	0	3	3
GCA_002842215	d_Bacteria;p_Pseudomonadota;c_Gammaproteobacteria;o_Burkholderiales;f_Burkholderiaceae_B;g_Hydrogenophaga;s_Hydrogenophaga sp002842215	0	0	0	0	0	0	1	1	1	0	0	0	1	1	1	1	1	1	1	1	0	0	0	0	0	2	0	0	0	0	1	0	1	1	1	1	1	1	0	0	1	2	2
GCF_001432305	d_Bacteria;p_Pseudomonadota;c_Gammaproteobacteria;o_Burkholderiales;f_Burkholderiaceae_B;g_Hylemonella;s_Hylemonella sp001432305	0	0	0	0	0	0	1	1	1	0	0	0	1	1	1	1	1	1	1	1	0	0	0	0	0	2	0	0	0	0	3	1	1	1	3	2	0	2	0	0	1	1	1
GCA_003265685	d_Bacteria;p_Pseudomonadota;c_Gammaproteobacteria;o_Burkholderiales;f_Burkholderiaceae_B;g_Piscinibacter;s_Piscinibacter caeni	0	0	0	0	0	0	1	1	1	0	0	0	1	1	1	1	1	1	0	1	0	0	0	0	0	1	0	0	0	0	2	0	1	1	2	1	3	1	0	0	1	1	1
GCF_004011805	d_Bacteria;p_Pseudomonadota;c_Gammaproteobacteria;o_Burkholderiales;f_Burkholderiaceae_B;g_Piscinibacter;s_Piscinibacter defluvii	0	0	0	0	0	0	1	1	1	0	0	0	1	1	1	1	1	1	0	1	0	0	0	0	0	2	0	0	0	0	2	0	1	1	2	2	3	2	0	0	1	1	1
GCA_002381045	d_Bacteria;p_Pseudomonadota;c_Gammaproteobacteria;o_Burkholderiales;f_Burkholderiaceae_B;g_Rhodoferax;s_Rhodoferax sp002381045	0	0	0	0	0	0	1	1	1	0	0	0	1	0	1	1	1	1	0	1	0	0	0	0	0	2	0	0	0	0	1	0	1	2	1	1	0	1	0	0	1	1	0
GCF_003347515	d_Bacteria;p_Pseudomonadota;c_Gammaproteobacteria;o_Burkholderiales;f_Burkholderiaceae_B;g_Rhodoferax;s_Rhodoferax sp003347515	0	0	0	0	0	0	1	1	1	0	0	0	1	1	1	1	1	1	1	1	0	0	0	0	0	3	0	0	0	0	1	1	1	1	1	1	0	1	0	0	1	1	1
GCA_007280205	d_Bacteria;p_Pseudomonadota;c_Gammaproteobacteria;o_Burkholderiales;f_Burkholderiaceae_B;g_Rhodoferax;s_Rhodoferax sp007280205	1	1	1	1	1	0	1	1	1	0	0	0	1	1	1	1	1	1	0	1	0	0	0	0	0	1	0	0	0	0	1	1	0	0	1	1	0	1	0	0	1	0	0
GCF_004016515	d_Bacteria;p_Pseudomonadota;c_Gammaproteobacteria;o_Burkholderiales;f_Burkholderiaceae_B;g_Rubrivivax;s_Rubrivivax albus	0	0	0	0	0	0	1	1	1	0	0	1	0	1	1	1	1	1	0	1	0	0	0	0	0	2	0	0	0	0	1	0	1	1	1	1	1	1	0	0	1	2	1
GCA_001724995	d_Bacteria;p_Pseudomonadota;c_Gammaproteobacteria;o_Burkholderiales;f_Burkholderiaceae_B;g_Rubrivivax;s_Rubrivivax sp001724995	1	1	1	1	1	0	1	1	1	0	0	1	1	1	1	1	1	1	1	0	0	0	0	0	0	1	0	0	0	0	1	1	1	1	1	1	0	1	0	0	0	0	0
GCA_001725505	d_Bacteria;p_Pseudomonadota;c_Gammaproteobacteria;o_Burkholderiales;f_Burkholderiaceae_B;g_Rubrivivax;s_Rubrivivax sp001725505	0	0	0	0	0	0	1	1	1	0	0	0	1	1	1	1	1	1	1	1	1	0	0	0	0	2	0	0	0	0	1	1	0	1	1	1	0	1	0	0	1	1	1
GCA_002278935	d_Bacteria;p_Pseudomonadota;c_Gammaproteobacteria;o_Burkholderiales;f_Gallionellaceae;g_39-52-133;s_39-52-133 sp002278935	1	1	1	0	0	0	1	1	1	0	0	0	1	1	1	1	1	1	0	0	1	0	0	0	0	2	0	0	0	0	2	1	0	1	2	1	0	2	0	0	1	0	0
GCF_000974685	d_Bacteria;p_Pseudomonadota;c_Gammaproteobacteria;o_Burkholderiales;f_Gallionellaceae;g_Ferriphaselus;s_Ferriphaselus amnicola	0	0	0	0	0	0	1	1	1	0	0	0	1	1	1	1	1	1	1	0	0	0	0	0	0	2	0	0	0	0	0	0	0	0	0	0	0	0	0	0	1	2	2
GCF_000746095	d_Bacteria;p_Pseudomonadota;c_Gammaproteobacteria;o_Burkholderiales;f_Gallionellaceae;g_Ferriphaselus;s_Ferriphaselus sp000746095	0	0	0	0	0	0	1	1	1	0	0	0	1	1	1	1	1	1	1	0	0	0	0	0	0	1	0	0	0	0	0	0	0	0	0	0	0	0	0	0	1	2	2
GCA_001577345	d_Bacteria;p_Pseudomonadota;c_Gammaproteobacteria;o_Burkholderiales;f_Gallionellaceae;g_Gallionella;s_Gallionella acididurans	1	1	1	0	0	0	1	1	1	0	0	0	1	1	1	1	1	1	1	0	1	0	0	0	0	2	0	0	0	0	1	0	0	0	0	1	0	1	0	0	1	1	1
GCA_001801085	d_Bacteria;p_Pseudomonadota;c_Gammaproteobacteria;o_Burkholderiales;f_Gallionellaceae;g_Gallionella;s_Gallionella sp001801085	0	0	0	0	0	0	1	1	1	0	0	0	1	1	1	1	0	1	1	0	0	0	0	0	0	0	0	0	0	0	0	0	0	0	0	0	0	0	0	0	1	0	0
GCA_001801105	d_Bacteria;p_Pseudomonadota;c_Gammaproteobacteria;o_Burkholderiales;f_Gallionellaceae;g_Gallionella;s_Gallionella sp001801105	1	1	1	0	0	0	1	1	1	0	0	0	1	2	1	1	1	2	2	0	0	0	0	0	0	0	0	0	0	0	0	0	0	0	0	0	0	0	0	0	2	1	1
GCA_001801175	d_Bacteria;p_Pseudomonadota;c_Gammaproteobacteria;o_Burkholderiales;f_Gallionellaceae;g_Gallionella;s_Gallionella sp001801175	1	1	1	1	1	0	1	1	1	0	0	0	1	1	1	1	1	1	1	0	0	0	0	0	0	1	0	0	0	0	0	0	0	0	0	1	0	1	0	0	1	2	2
GCA_002381565	d_Bacteria;p_Pseudomonadota;c_Gammaproteobacteria;o_Burkholderiales;f_Gallionellaceae;g_Gallionella;s_Gallionella sp002381565	0	0	0	0	0	0	1	1	1	0	0	0	1	1	1	0	1	1	1	0	1	0	0	0	0	2	0	0	0	0	0	0	0	0	0	0	0	0	0	0	2	1	1
GCA_002403995	d_Bacteria;p_Pseudomonadota;c_Gammaproteobacteria;o_Burkholderiales;f_Gallionellaceae;g_Gallionella;s_Gallionella sp002403995	1	0	0	0	0	0	1	1	1	0	0	0	1	1	1	1	1	0	1	0	0	0	0	0	0	1	0	0	0	0	1	1	0	0	1	1	0	1	0	0	1	1	1
GCA_002414205	d_Bacteria;p_Pseudomonadota;c_Gammaproteobacteria;o_Burkholderiales;f_Gallionellaceae;g_Gallionella;s_Gallionella sp002414205	0	0	0	0	0	0	1	1	1	0	0	0	1	0	0	1	1	0	1	0	0	0	0	0	0	0	0	0	0	0	1	0	0	0	1	1	0	1	0	0	2	1	1
GCA_002429165	d_Bacteria;p_Pseudomonadota;c_Gammaproteobacteria;o_Burkholderiales;f_Gallionellaceae;g_Gallionella;s_Gallionella sp002429165	1	0	0	0	0	0	1	1	1	0	0	0	1	1	1	1	1	1	1	0	1	0	0	0	0	2	0	0	0	0	0	1	0	0	0	0	0	0	0	0	1	1	1
GCA_003153155	d_Bacteria;p_Pseudomonadota;c_Gammaproteobacteria;o_Burkholderiales;f_Gallionellaceae;g_Gallionella;s_Gallionella sp003153155	1	1	1	0	0	0	1	1	1	0	0	0	1	1	1	1	1	1	1	0	0	0	0	0	0	1	0	0	0	0	0	0	0	0	0	0	0	0	0	0	1	1	1
GCA_003235435	d_Bacteria;p_Pseudomonadota;c_Gammaproteobacteria;o_Burkholderiales;f_Gallionellaceae;g_Gallionella;s_Gallionella sp003235435	0	0	0	0	0	0	1	1	1	0	0	0	0	1	1	1	1	1	1	0	0	0	0	0	0	0	0	0	0	0	0	0	0	0	0	0	0	0	0	0	0	0	0
GCF_000025705	d_Bacteria;p_Pseudomonadota;c_Gammaproteobacteria;o_Burkholderiales;f_Gallionellaceae;g_Sideroxyarcus;s_Sideroxyarcus lithotrophicus	1	1	1	0	0	0	1	1	1	0	0	0	1	1	1	1	1	1	1	0	0	0	0	0	0	0	0	0	0	0	1	1	0	0	1	1	0	1	0	0	3	1	1
GCA_002421915	d_Bacteria;p_Pseudomonadota;c_Gammaproteobacteria;o_Burkholderiales;f_Gallionellaceae;g_Sideroxyarcus;s_Sideroxyarcus sp002421915	1	1	1	0	0	0	1	1	1	0	0	0	1	1	1	1	1	1	1	0	0	0	0	0	0	0	0	0	0	0	0	0	0	0	0	1	0	1	0	0	1	1	1
GCA_006218055	d_Bacteria;p_Pseudomonadota;c_Gammaproteobacteria;o_Burkholderiales;f_Gallionellaceae;g_Sideroxyarcus;s_Sideroxyarcus sp006218055	1	1	1	0	0	0	1	1	1	0	0	0	1	1	1	1	1	1	1	0	0	0	0	0	0	0	0	0	0	0	1	0	0	0	1	1	0	1	0	0	1	1	1
GCA_001770235	d_Bacteria;p_Pseudomonadota;c_Gammaproteobacteria;o_Burkholderiales;f_RBG-16-58-11;g_RBG-16-58-11;s_RBG-16-58-11 sp001770235	1	0	0	0	0	0	1	1	1	0	0	0	1	1	1	1	1	1	1	0	1	0	0	0	0	0	0	0	0	0	1	0	0	0	1	1	0	1	0	0	2	0	0
GCA_001872285	d_Bacteria;p_Pseudomonadota;c_Gammaproteobacteria;o_Burkholderiales;f_Rhodocyclaceae;g_CG2-30-68-42;s_CG2-30-68-42 sp001872285	1	1	1	1	1	0	1	1	1	0	0	0	1	1	1	1	1	1	1	1	0	0	0	0	0	0	0	0	0	0	2	1	0	0	2	2	0	2	0	0	1	1	1
GCA_002840845	d_Bacteria;p_Pseudomonadota;c_Gammaproteobacteria;o_Burkholderiales;f_Rhodocyclaceae;g_Desulfobacillus;s_Desulfobacillus sp002840845	1	1	1	1	1	0	1	1	1	0	0	0	1	1	1	1	1	1	0	0	0	0	0	0	0	0	0	0	0	0	2	1	0	1	2	2	0	2	0	0	1	1	1
GCA_003105015	d_Bacteria;p_Pseudomonadota;c_Gammaproteobacteria;o_Burkholderiales;f_Rhodocyclaceae;g_Desulfobacillus;s_Desulfobacillus sp003105015	1	1	1	1	1	0	1	1	1	0	0	0	1	1	1	1	1	1	0	1	0	0	0	0	0	0	0	0	0	0	2	1	0	1	2	2	0	2	0	0	0	1	1
GCA_003157035	d_Bacteria;p_Pseudomonadota;c_Gammaproteobacteria;o_Burkholderiales;f_Rhodocyclaceae;g_Fen-999;s_Fen-999 sp003157035	1	0	1	0	1	0	1	1	1	0	0	0	1	1	1	1	1	1	1	1	0	0	0	0	0	1	0	0	0	0	1	0	0	0	1	1	0	1	1	0	1	0	0
GCA_003158255	d_Bacteria;p_Pseudomonadota;c_Gammaproteobacteria;o_Burkholderiales;f_Rhodocyclaceae;g_Fen-999;s_Fen-999 sp003158255	1	0	0	0	1	0	1	1	1	0	0	0	1	1	1	1	1	1	1	1	0	0	0	0	0	0	0	0	0	0	1	1	0	0	0	0	0	0	1	0	1	1	1
GCF_003865015	d_Bacteria;p_Pseudomonadota;c_Gammaproteobacteria;o_Burkholderiales;f_Rhodocyclaceae;g_Sulfurisoma;s_Sulfurisoma sediminicola	1	1	1	1	1	0	1	1	0	0	0	0	1	1	1	1	1	1	1	1	1	0	0	0	0	1	0	0	0	0	1	0	0	0	1	1	0	1	1	0	1	0	0
GCF_000828635	d_Bacteria;p_Pseudomonadota;c_Gammaproteobacteria;o_Burkholderiales;f_Rhodocyclaceae;g_Sulfuritalea;s_Sulfuritalea hydrogenivorans	1	1	1	1	1	0	1	1	1	0	0	0	1	1	1	1	1	1	1	1	0	0	0	0	0	0	0	0	0	0	2	1	0	0	2	2	0	2	0	0	1	1	1
GCA_001828935	d_Bacteria;p_Pseudomonadota;c_Gammaproteobacteria;o_Burkholderiales;f_Rhodocyclaceae;g_Sulfuritalea;s_Sulfuritalea sp001828935	1	1	1	1	1	0	1	1	1	0	0	0	1	1	1	1	1	1	0	1	1	0	0	0	0	0	0	0	0	0	1	0	0	1	1	1	0	1	0	0	0	1	1
GCA_002347285	d_Bacteria;p_Pseudomonadota;c_Gammaproteobacteria;o_Burkholderiales;f_Rhodocyclaceae;g_UBA2250;s_UBA2250 sp002347285	0	0	0	1	1	0	1	1	1	0	0	0	1	1	1	1	1	1	1	1	1	0	0	0	0	0	0	0	0	0	1	1	0	0	1	1	0	1	0	0	1	0	0
GCA_002347405	d_Bacteria;p_Pseudomonadota;c_Gammaproteobacteria;o_Burkholderiales;f_Rhodocyclaceae;g_UBA2250;s_UBA2250 sp002347405	1	1	1	1	1	0	1	1	2	0	0	0	1	1	1	2	1	1	0	1	1	0	0	0	0	0	0	0	0	0	1	0	0	0	1	1	0	1	1	0	0	0	0
GCA_003966565	d_Bacteria;p_Pseudomonadota;c_Gammaproteobacteria;o_Burkholderiales;f_Rhodocyclaceae;g_UBA2250;s_UBA2250 sp003966565	1	1	1	1	1	0	1	1	1	0	0	0	1	1	1	1	1	1	0	1	1	0	0	0	0	2	0	0	0	0	1	0	0	0	1	2	0	2	0	0	1	1	1
GCA_004323595	d_Bacteria;p_Pseudomonadota;c_Gammaproteobacteria;o_Burkholderiales;f_Rhodocyclaceae;g_UBA2250;s_UBA2250 sp004323595	1	1	1	1	1	0	1	1	1	0	0	0	1	1	1	1	1	1	0	1	1	0	0	0	0	1	0	0	0	0	1	1	0	0	1	2	0	2	0	0	1	0	0
GCA_001771975	d_Bacteria;p_Pseudomonadota;c_Gammaproteobacteria;o_Burkholderiales;f_SG8-39;g_2-02-FULL-66-14;s_2-02-FULL-66-14 sp001771975	0	0	0	1	1	0	1	1	1	0	0	0	1	0	0	0	0	0	0	0	0	0	0	0	0	0	0	0	0	0	0	1	0	0	1	0	0	0	0	0	1	0	0
GCA_004298295	d_Bacteria;p_Pseudomonadota;c_Gammaproteobacteria;o_Burkholderiales;f_SG8-39;g_2-02-FULL-66-14;s_2-02-FULL-66-14 sp004298295	1	1	1	1	1	0	0	1	0	0	0	0	0	1	0	1	0	1	0	0	0	0	0	0	0	0	0	0	0	0	1	0	0	0	0	0	0	1	0	0	1	0	0
GCA_004298325	d_Bacteria;p_Pseudomonadota;c_Gammaproteobacteria;o_Burkholderiales;f_SG8-39;g_2-02-FULL-66-14;s_2-02-FULL-66-14 sp004298325	1	1	1	1	0	0	0	1	1	0	0	0	1	1	1	1	1	1	0	0	0	0	0	0	0	0	0	0	0	0	1	0	0	1	1	1	0	1	0	0	1	0	0
GCA_004298385	d_Bacteria;p_Pseudomonadota;c_Gammaproteobacteria;o_Burkholderiales;f_SG8-39;g_2-12-FULL-64-23;s_2-12-FULL-64-23 sp004298385	1	1	1	1	1	0	1	1	1	0	0	0	1	1	1	2	1	1	0	0	0	0	0	0	0	0	0	0	0	0	0	1	0	2	1	1	0	1	0	0	0	1	1
GCA_001771985	d_Bacteria;p_Pseudomonadota;c_Gammaproteobacteria;o_Burkholderiales;f_SG8-41;g_DSOT01;s_DSOT01 sp001771985	1	1	1	1	1	0	1	1	1	0	0	0	1	1	1	1	1	1	1	0	0	0	0	0	0	1	0	0	0	0	2	1	0	1	2	1	0	2	0	0	0	0	0
GCA_001772005	d_Bacteria;p_Pseudomonadota;c_Gammaproteobacteria;o_Burkholderiales;f_SG8-41;g_DSOT01;s_DSOT01 sp001772005	1	2	2	1	0	0	1	1	1	0	0	0	1	1	1	1	1	1	1	0	0	0	0	0	0	1	0	0	0	0	2	0	0	2	1	1	0	1	0	0	0	0	0
GCA_003153455	d_Bacteria;p_Pseudomonadota;c_Gammaproteobacteria;o_Burkholderiales;f_SG8-41;g_PALSA-1004;s_PALSA-1004 sp003153455	1	1	2	0	1	0	1	1	1	0	0	0	1	0	1	1	1	1	1	0	0	0	0	0	0	1	0	0	0	0	2	0	1	3	1	1	0	3	0	0	0	0	0
GCF_004346685	d_Bacteria;p_Pseudomonadota;c_Gammaproteobacteria;o_Burkholderiales;f_SMCO01;g_Sulfurirhabdus;s_Sulfurirhabdus autotrophica	3	1	1	1	1	0	1	1	1	0	0	0	1	1	1	1	1	1	1	1	1	0	0	0	0	1	0	0	0	0	1	0	0	0	1	1	0	1	0	0	2	0	0
GCF_000297055	d_Bacteria;p_Pseudomonadota;c_Gammaproteobacteria;o_Burkholderiales;f_Sulfuricellaceae;g_Sulfuricella;s_Sulfuricella denitrificans	1	1	1	1	1	0	2	1	1	0	0	0	1	1	1	1	1	1	1	1	1	0	0	0	0	1	0	0	0	0	1	1	0	0	1	1	0	1	0	0	2	0	0
GCF_000971475	d_Bacteria;p_Pseudomonadota;c_Gammaproteobacteria;o_Burkholderiales;f_Sulfuricellaceae;g_Sulfuricella;s_Sulfuricella sp000971475	2	1	1	1	1	0	0	1	1	0	0	0	1	1	1	1	1	1	1	1	1	0	0	0	0	1	0	0	0	0	1	1	0	0	1	1	0	1	0	0	2	0	0
GCA_002784065	d_Bacteria;p_Pseudomonadota;c_Gammaproteobacteria;o_Burkholderiales;f_Sulfuricellaceae;g_Sulfuricella;s_Sulfuricella sp002784065	1	1	1	1	1	0	2	1	1	0	0	0	1	1	1	1	1	1	1	1	1	0	0	0	0	0	0	0	0	0	1	1	0	0	0	0	0	0	0	0	1	0	0
GCA_002632355	d_Bacteria;p_Pseudomonadota;c_Gammaproteobacteria;o_Burkholderiales;f_Sulfuricellaceae;g_Sulfurimicrobium;s_Sulfurimicrobium denitrificans_A	2	2	2	1	1	0	1	1	1	0	0	0	1	1	1	1	1	1	1	1	1	0	0	0	0	1	0	0	0	0	1	1	0	0	1	1	0	1	0	0	1	0	0
GCA_003104895	d_Bacteria;p_Pseudomonadota;c_Gammaproteobacteria;o_Burkholderiales;f_Sulfuricellaceae;g_Sulfurimicrobium;s_Sulfurimicrobium sp003104895	2	1	1	1	0	0	1	1	1	0	0	0	1	1	1	1	1	1	1	0	1	0	0	0	0	0	0	0	0	0	1	1	0	0	1	1	0	1	0	0	1	1	1
GCF_003851125	d_Bacteria;p_Pseudomonadota;c_Gammaproteobacteria;o_Burkholderiales;f_Sulfuriferulaceae;g_Sulfuriferula;s_Sulfuriferula multivorans	2	1	1	1	1	0	1	1	1	0	0	0	1	1	1	1	1	1	1	1	0	0	0	0	0	2	0	0	0	0	1	0	0	0	1	1	0	1	0	0	2	0	0
GCF_004337445	d_Bacteria;p_Pseudomonadota;c_Gammaproteobacteria;o_Burkholderiales;f_Thiobacillaceae;g_Parasulfuritortus;s_Parasulfuritortus cantonensis	2	1	1	1	1	0	1	1	1	0	0	0	1	1	1	1	1	0	0	1	1	0	0	0	0	0	0	0	0	0	1	1	0	1	1	2	0	2	0	0	2	0	0
GCA_002782005	d_Bacteria;p_Pseudomonadota;c_Gammaproteobacteria;o_Burkholderiales;f_Thiobacillaceae;g_Parasulfuritortus;s_Parasulfuritortus sp002782005	1	1	1	1	1	0	1	1	1	0	0	0	1	1	1	1	1	1	1	1	1	0	0	0	0	0	0	0	0	0	3	1	0	1	3	0	0	0	0	0	1	0	0
GCA_002281555	d_Bacteria;p_Pseudomonadota;c_Gammaproteobacteria;o_Burkholderiales;f_Thiobacillaceae;g_PFJX01;s_PFJX01 sp002281555	2	1	1	1	1	0	1	1	1	0	0	0	1	1	1	1	1	1	1	1	1	0	0	0	0	1	0	0	0	0	2	1	0	1	2	0	0	0	0	0	0	0	0
GCA_002784045	d_Bacteria;p_Pseudomonadota;c_Gammaproteobacteria;o_Burkholderiales;f_Thiobacillaceae;g_PFJX01;s_PFJX01 sp002784045	2	1	1	1	0	0	2	1	1	0	0	0	1	1	1	1	1	1	1	1	1	0	0	0	0	0	0	0	0	0	2	1	0	0	2	2	0	2	0	0	0	0	0
GCA_005793645	d_Bacteria;p_Pseudomonadota;c_Gammaproteobacteria;o_Burkholderiales;f_Thiobacillaceae;g_QYQG01;s_QYQG01 sp005793645	1	1	1	1	1	0	1	1	1	0	0	0	1	1	1	1	1	1	1	1	1	0	0	0	0	0	0	0	0	0	2	0	0	1	2	0	0	1	0	0	0	0	0
GCF_003967275	d_Bacteria;p_Pseudomonadota;c_Gammaproteobacteria;o_Burkholderiales;f_Thiobacillaceae;g_Sulfuritortus;s_Sulfuritortus calidifontis	1	1	1	1	1	0	1	1	1	0	0	0	1	1	1	1	1	1	1	1	1	0	0	0	0	1	0	0	0	0	1	0	0	1	1	1	0	1	0	0	1	0	0
GCF_000376425	d_Bacteria;p_Pseudomonadota;c_Gammaproteobacteria;o_Burkholderiales;f_Thiobacillaceae;g_Thiobacillus;s_Thiobacillus denitrificans	2	2	2	1	1	0	2	1	1	0	0	0	1	1	1	1	1	1	1	1	1	0	0	0	0	2	0	0	0	0	3	1	1	2	3	2	0	2	0	0	2	0	0
GCA_002343685	d_Bacteria;p_Pseudomonadota;c_Gammaproteobacteria;o_Burkholderiales;f_Thiobacillaceae;g_Thiobacillus;s_Thiobacillus denitrificans_A	1	0	0	1	1	0	3	1	1	0	1	0	1	1	1	1	1	1	1	1	0	0	0	0	0	2	0	0	0	0	1	1	1	2	1	1	0	1	0	0	4	0	0
GCF_000012745	d_Bacteria;p_Pseudomonadota;c_Gammaproteobacteria;o_Burkholderiales;f_Thiobacillaceae;g_Thiobacillus;s_Thiobacillus denitrificans_B	2	2	2	1	1	0	3	1	1	0	0	0	1	1	1	1	1	1	1	1	1	0	0	0	0	2	0	0	0	0	2	1	0	1	2	1	0	1	0	0	2	0	0
GCF_001530125	d_Bacteria;p_Pseudomonadota;c_Gammaproteobacteria;o_Burkholderiales;f_Thiobacillaceae;g_Thiobacillus;s_Thiobacillus denitrificans_C	2	1	1	1	1	0	1	1	1	0	0	0	1	1	1	1	1	2	1	1	1	0	0	0	0	2	0	0	0	0	2	1	0	1	2	1	0	1	0	0	2	0	0
GCA_002403375	d_Bacteria;p_Pseudomonadota;c_Gammaproteobacteria;o_Burkholderiales;f_Thiobacillaceae;g_Thiobacillus;s_Thiobacillus denitrificans_E	2	2	2	1	1	0	1	1	1	0	0	0	1	1	1	1	1	1	1	1	1	0	0	0	0	2	0	0	0	0	1	1	0	0	1	2	0	2	0	0	2	0	0
GCA_002424845	d_Bacteria;p_Pseudomonadota;c_Gammaproteobacteria;o_Burkholderiales;f_Thiobacillaceae;g_Thiobacillus;s_Thiobacillus denitrificans_F	1	1	1	0	0	0	1	1	1	0	0	0	1	1	1	1	1	1	1	1	1	0	0	0	0	0	0	0	0	0	1	0	0	0	1	1	0	1	0	0	1	0	0
GCA_001802655	d_Bacteria;p_Pseudomonadota;c_Gammaproteobacteria;o_Burkholderiales;f_Thiobacillaceae;g_Thiobacillus;s_Thiobacillus sp001802655	2	2	2	1	1	0	2	1	1	0	0	0	1	0	1	1	1	1	1	1	1	0	0	0	0	2	0	0	0	0	2	1	0	1	2	1	0	1	0	0	2	0	0
GCA_001897675	d_Bacteria;p_Pseudomonadota;c_Gammaproteobacteria;o_Burkholderiales;f_Thiobacillaceae;g_Thiobacillus;s_Thiobacillus sp001897675	2	0	0	1	1	0	2	1	1	0	0	0	1	1	1	1	1	1	1	1	1	0	0	0	0	2	0	0	0	0	4	1	0	1	4	3	0	3	0	0	2	0	0
GCA_001897705	d_Bacteria;p_Pseudomonadota;c_Gammaproteobacteria;o_Burkholderiales;f_Thiobacillaceae;g_Thiobacillus;s_Thiobacillus sp001897705	2	0	1	1	1	0	1	1	1	0	1	0	1	1	1	1	1	1	1	1	1	0	0	0	0	3	0	0	0	0	2	1	0	1	2	2	0	2	0	0	1	0	0
GCA_001899305	d_Bacteria;p_Pseudomonadota;c_Gammaproteobacteria;o_Burkholderiales;f_Thiobacillaceae;g_Thiobacillus;s_Thiobacillus sp001899305	2	1	1	1	1	0	3	1	1	0	1	0	1	1	1	1	1	1	1	1	1	0	0	0	0	2	0	0	0	0	2	1	1	2	2	1	0	1	0	0	4	0	0
GCA_001899765	d_Bacteria;p_Pseudomonadota;c_Gammaproteobacteria;o_Burkholderiales;f_Thiobacillaceae;g_Thiobacillus;s_Thiobacillus sp001899765	2	1	2	1	1	0	2	1	1	0	0	0	1	1	1	1	1	1	1	1	1	0	0	0	0	2	0	0	0	0	3	1	0	1	3	2	0	2	0	0	3	0	0
GCA_001899775	d_Bacteria;p_Pseudomonadota;c_Gammaproteobacteria;o_Burkholderiales;f_Thiobacillaceae;g_Thiobacillus;s_Thiobacillus sp001899775	2	0	1	1	1	0	1	1	1	0	0	0	1	1	1	1	1	1	1	1	1	0	0	0	0	0	0	0	0	0	2	1	0	1	2	1	0	1	0	0	1	0	0
GCA_002256785	d_Bacteria;p_Pseudomonadota;c_Gammaproteobacteria;o_Burkholderiales;f_Thiobacillaceae;g_Thiobacillus;s_Thiobacillus sp002256785	1	1	1	1	1	0	2	2	1	0	0	0	1	1	1	0	1	1	1	2	0	0	0	0	0	2	0	0	0	0	2	1	0	1	1	2	0	1	0	0	2	0	0
GCA_002256995	d_Bacteria;p_Pseudomonadota;c_Gammaproteobacteria;o_Burkholderiales;f_Thiobacillaceae;g_Thiobacillus;s_Thiobacillus sp002256995	2	1	2	1	1	0	2	1	1	0	0	0	0	1	1	1	1	1	1	1	1	0	0	0	0	2	0	0	0	0	2	1	0	0	2	0	0	2	0	0	2	0	0
GCA_002257045	d_Bacteria;p_Pseudomonadota;c_Gammaproteobacteria;o_Burkholderiales;f_Thiobacillaceae;g_Thiobacillus;s_Thiobacillus sp002257045	2	0	1	1	1	0	1	1	1	0	0	0	1	0	1	1	1	1	1	1	1	0	0	0	0	2	1	0	0	0	2	1	0	1	1	1	0	1	0	0	2	0	0
GCA_002279795	d_Bacteria;p_Pseudomonadota;c_Gammaproteobacteria;o_Burkholderiales;f_Thiobacillaceae;g_Thiobacillus;s_Thiobacillus sp002279795	2	2	2	1	1	0	1	1	1	0	0	0	1	0	1	1	1	1	1	1	1	0	0	0	0	2	1	0	0	0	2	0	0	0	2	1	0	1	0	0	2	0	0
GCA_002281775	d_Bacteria;p_Pseudomonadota;c_Gammaproteobacteria;o_Burkholderiales;f_Thiobacillaceae;g_Thiobacillus;s_Thiobacillus sp002281775	2	1	1	0	0	0	1	1	1	0	0	0	1	1	1	1	1	1	1	1	1	0	0	0	0	2	0	0	0	0	2	1	0	1	2	2	0	2	0	0	1	0	0
GCF_000373385	d_Bacteria;p_Pseudomonadota;c_Gammaproteobacteria;o_Burkholderiales;f_Thiobacillaceae;g_Thiobacillus;s_Thiobacillus thioparus	2	2	2	1	1	0	3	1	1	0	0	0	1	1	1	1	1	1	1	1	1	0	0	0	0	2	0	0	0	0	2	1	1	2	2	1	0	1	0	0	4	0	0
GCA_002360535	d_Bacteria;p_Pseudomonadota;c_Gammaproteobacteria;o_Burkholderiales;f_Thiobacillaceae;g_UBA3361;s_UBA3361 sp002360535	1	1	1	1	1	0	1	1	1	0	0	1	1	1	1	1	1	1	1	1	1	0	0	0	0	0	0	0	0	0	3	1	0	1	3	2	0	4	0	0	0	0	0
GCA_002421825	d_Bacteria;p_Pseudomonadota;c_Gammaproteobacteria;o_Burkholderiales;f_Thiobacillaceae;g_UBA6918;s_UBA6918 sp002421825	2	2	2	1	1	0	1	1	1	0	0	0	1	1	1	1	1	1	1	1	1	0	0	0	0	0	0	0	0	0	2	1	0	1	2	1	0	1	0	0	1	0	0
GCA_002450925	d_Bacteria;p_Pseudomonadota;c_Gammaproteobacteria;o_Burkholderiales;f_Thiobacillaceae;g_UBA6918;s_UBA6918 sp002450925	1	0	0	1	1	0	1	1	1	0	0	0	1	0	1	1	1	0	0	1	1	0	0	0	0	0	0	0	0	0	1	0	0	0	1	1	0	1	0	0	0	0	0
GCA_002347615	d_Bacteria;p_Pseudomonadota;c_Gammaproteobacteria;o_Burkholderiales;f_UBA9220;g_UBA2239;s_UBA2239 sp002347615	1	1	1	1	1	0	1	1	1	0	0	0	1	1	1	1	1	1	1	1	1	0	0	0	0	1	0	0	0	0	1	1	0	0	1	1	0	1	1	0	1	0	0
GCA_003105245	d_Bacteria;p_Pseudomonadota;c_Gammaproteobacteria;o_Burkholderiales;f_Usitatibacteraceae;g_FEB-7;s_FEB-7 sp003105245	1	1	1	0	0	0	1	1	1	0	0	0	1	1	1	1	1	1	0	1	0	0	0	0	0	0	0	0	0	0	1	0	0	0	1	0	0	0	1	0	1	0	0
GCA_001044195	d_Bacteria;p_Pseudomonadota;c_Gammaproteobacteria;o_Chromatiales;f_Chromatiaceae;g_Achromatium;s_Achromatium palustre	1	1	1	0	0	0	1	1	1	0	0	1	1	1	1	1	1	1	1	1	0	0	0	0	0	0	0	0	0	0	1	0	0	0	1	1	0	1	0	0	2	0	0
GCF_002958735	d_Bacteria;p_Pseudomonadota;c_Gammaproteobacteria;o_Chromatiales;f_Chromatiaceae;g_Chromatium;s_Chromatium okenii_A	1	1	1	1	1	0	1	1	2	0	0	0	0	1	1	1	1	1	1	1	0	0	0	0	0	0	0	0	0	0	0	0	0	0	0	0	0	0	0	0	1	0	0
GCF_000227745	d_Bacteria;p_Pseudomonadota;c_Gammaproteobacteria;o_Chromatiales;f_Chromatiaceae;g_Chromatium;s_Chromatium violascens	1	1	1	1	1	0	1	1	2	0	0	0	1	1	1	1	1	1	1	1	1	0	0	0	0	0	0	0	0	0	1	0	0	0	1	1	0	1	0	0	1	0	0
GCA_003562815	d_Bacteria;p_Pseudomonadota;c_Gammaproteobacteria;o_Chromatiales;f_Chromatiaceae;g_Halochromatium;s_Halochromatium sp003562815	1	1	1	0	0	0	1	1	2	0	0	1	1	1	1	1	1	1	1	1	1	0	0	0	0	1	0	0	0	0	1	0	0	0	1	1	0	1	0	0	1	0	0
GCF_000224065	d_Bacteria;p_Pseudomonadota;c_Gammaproteobacteria;o_Chromatiales;f_Chromatiaceae;g_Imhoffiella;s_Imhoffiella drewsii	1	2	2	0	0	0	1	1	2	0	0	0	1	1	1	1	1	1	1	1	1	0	0	0	0	0	0	0	0	0	1	0	0	0	1	1	1	1	0	0	1	2	2
GCF_000585215	d_Bacteria;p_Pseudomonadota;c_Gammaproteobacteria;o_Chromatiales;f_Chromatiaceae;g_Imhoffiella;s_Imhoffiella purpurea	1	2	2	0	0	0	1	1	2	0	0	0	1	1	1	1	1	1	1	1	1	0	0	0	0	0	0	0	0	0	1	0	0	0	1	1	0	1	0	0	1	0	0
GCF_000379525	d_Bacteria;p_Pseudomonadota;c_Gammaproteobacteria;o_Chromatiales;f_Chromatiaceae;g_Lamprocystis;s_Lamprocystis purpurea	1	1	1	1	1	0	1	1	2	0	0	0	1	1	1	1	1	1	1	1	1	0	0	0	0	1	0	0	0	0	1	0	0	0	1	1	0	1	0	0	1	1	1
GCA_006227775	d_Bacteria;p_Pseudomonadota;c_Gammaproteobacteria;o_Chromatiales;f_Chromatiaceae;g_M0108;s_M0108 sp006227775	1	0	1	1	0	0	1	1	2	0	0	0	1	1	0	1	1	1	1	1	1	0	0	0	0	0	0	0	0	0	1	0	0	0	1	2	0	2	0	0	0	0	0
GCF_001583505	d_Bacteria;p_Pseudomonadota;c_Gammaproteobacteria;o_Chromatiales;f_Chromatiaceae;g_Marichromatium;s_Marichromatium gracile	0	0	0	0	0	0	1	1	1	0	0	0	1	1	1	1	1	1	1	1	0	0	0	0	0	0	0	0	0	0	1	0	0	0	1	1	0	1	0	0	1	2	2
GCF_004343155	d_Bacteria;p_Pseudomonadota;c_Gammaproteobacteria;o_Chromatiales;f_Chromatiaceae;g_Marichromatium;s_Marichromatium gracile	0	0	0	0	0	0	1	1	1	0	0	0	1	1	1	1	1	1	1	1	0	0	0	0	0	0	0	0	0	0	1	0	0	0	1	1	0	1	0	0	1	2	2
GCF_000224005	d_Bacteria;p_Pseudomonadota;c_Gammaproteobacteria;o_Chromatiales;f_Chromatiaceae;g_Marichromatium;s_Marichromatium purpuratum	0	0	0	0	0	0	1	1	1	0	0	0	1	1	1	1	1	1	1	1	0	0	0	0	0	0	0	0	0	0	1	0	0	0	1	1	0	1	0	0	1	1	1
GCF_000025485	d_Bacteria;p_Pseudomonadota;c_Gammaproteobacteria;o_Chromatiales;f_Chromatiaceae;g_Thermochromatium;s_Thermochromatium vinosum	1	1	1	0	0	0	1	1	2	0	0	0	1	1	1	1	1	1	1	1	1	0	0	0	0	1	0	0	0	0	1	1	0	0	1	1	0	1	0	0	1	1	1
GCF_900107145	d_Bacteria;p_Pseudomonadota;c_Gammaproteobacteria;o_Chromatiales;f_Chromatiaceae;g_Thermochromatium;s_Thermochromatium warmingii	1	1	1	0	0	0	1	1	2	0	0	0	1	1	1	1	1	1	1	1	0	0	0	0	0	0	0	0	0	0	0	0	0	0	0	0	0	0	1	0	1	0	0
GCF_004342175	d_Bacteria;p_Pseudomonadota;c_Gammaproteobacteria;o_Chromatiales;f_Chromatiaceae;g_Thiobaca;s_Thiobaca trueperi	0	0	0	0	0	0	1	1	1	0	0	0	1	1	1	1	1	1	1	0	0	0	0	0	0	1	0	0	0	0	0	0	0	0	0	1	1	1	0	0	2	2	2
GCF_000223985	d_Bacteria;p_Pseudomonadota;c_Gammaproteobacteria;o_Chromatiales;f_Chromatiaceae;g_Thiocapsa;s_Thiocapsa marina	1	1	1	0	0	0	1	1	2	0	0	0	1	1	1	1	1	1	1	1	1	0	0	0	0	1	0	0	0	0	1	0	0	0	1	3	0	4	0	0	1	0	0
GCF_003634315	d_Bacteria;p_Pseudomonadota;c_Gammaproteobacteria;o_Chromatiales;f_Chromatiaceae;g_Thiocapsa;s_Thiocapsa rosea	1	1	1	0	0	0	1	1	2	0	0	0	1	1	1	1	1	1	1	1	1	0	0	0	0	1	0	0	0	0	2	0	0	0	2	1	1	3	0	0	1	2	2
GCF_900106925	d_Bacteria;p_Pseudomonadota;c_Gammaproteobacteria;o_Chromatiales;f_Chromatiaceae;g_Thiocapsa;s_Thiocapsa roseopersicina	1	2	2	0	0	0	1	1	2	0	0	0	1	1	1	1	1	1	1	1	1	0	0	0	0	1	0	0	0	0	1	0	0	0	1	1	0	3	0	0	1	1	1
GCF_001499735	d_Bacteria;p_Pseudomonadota;c_Gammaproteobacteria;o_Chromatiales;f_Chromatiaceae;g_Thiocapsa;s_Thiocapsa sp001499735	1	1	1	1	1	0	1	1	2	0	0	0	1	1	1	1	1	1	1	1	1	0	0	0	0	1	0	0	0	0	1	0	0	0	1	1	0	1	0	0	1	1	1
GCA_002423035	d_Bacteria;p_Pseudomonadota;c_Gammaproteobacteria;o_Chromatiales;f_Chromatiaceae;g_Thiocapsa;s_Thiocapsa sp002423035	1	1	1	0	0	0	1	1	2	0	0	0	1	1	1	1	1	1	1	1	1	0	0	0	0	1	0	0	0	0	1	0	0	0	1	1	0	2	0	0	1	0	0
GCF_002813775	d_Bacteria;p_Pseudomonadota;c_Gammaproteobacteria;o_Chromatiales;f_Chromatiaceae;g_Thiodictyon;s_Thiodictyon syntrophicum	1	1	1	1	1	0	1	1	2	0	0	0	1	1	1	1	1	1	1	1	0	0	0	0	0	0	0	0	0	0	0	0	0	0	0	1	0	1	0	0	2	1	1
GCF_000327045	d_Bacteria;p_Pseudomonadota;c_Gammaproteobacteria;o_Chromatiales;f_Chromatiaceae;g_Thioflavicoccus;s_Thioflavicoccus mobilis	1	1	1	0	0	0	1	1	2	0	0	0	1	1	1	1	1	1	1	1	1	0	0	0	0	0	0	0	0	0	0	0	0	0	0	0	0	0	0	0	1	0	0
GCF_001469165	d_Bacteria;p_Pseudomonadota;c_Gammaproteobacteria;o_Chromatiales;f_Chromatiaceae;g_Thiohalocapsa;s_Thiohalocapsa sp001469165	1	1	1	0	0	0	1	1	2	0	0	1	1	1	1	1	1	1	1	1	1	0	0	0	0	1	0	0	0	0	2	0	0	0	2	1	0	2	0	0	1	0	0
GCF_000228725	d_Bacteria;p_Pseudomonadota;c_Gammaproteobacteria;o_Chromatiales;f_Chromatiaceae;g_Thiorhodovibrio;s_Thiorhodovibrio sp000228725	1	1	1	0	0	0	1	1	2	0	0	1	1	1	1	1	1	1	1	1	1	0	0	0	0	1	0	0	0	0	0	0	0	0	0	1	0	1	0	0	1	0	0
GCF_900092655	d_Bacteria;p_Pseudomonadota;c_Gammaproteobacteria;o_Chromatiales;f_Chromatiaceae;g_Thiosymbion;s_Thiosymbion oneisti	1	2	2	1	1	0	1	1	2	0	0	0	1	1	1	1	1	1	1	1	1	0	0	0	0	0	0	0	0	0	1	0	0	0	1	1	0	1	0	0	0	0	0
GCF_002009425	d_Bacteria;p_Pseudomonadota;c_Gammaproteobacteria;o_Chromatiales;f_Sedimenticolaceae;g_41T-STBD-0c-01a;s_41T-STBD-0c-01a sp002009425	2	2	2	1	1	0	1	1	1	0	0	0	1	1	1	1	1	1	1	1	1	0	0	0	0	0	1	0	0	0	2	0	0	1	2	1	3	1	0	0	1	0	0
GCA_002869585	d_Bacteria;p_Pseudomonadota;c_Gammaproteobacteria;o_Chromatiales;f_Sedimenticolaceae;g_BM503;s_BM503 sp002869585	1	1	1	1	1	0	2	1	1	0	0	0	1	1	1	1	1	1	1	1	1	0	0	0	0	1	0	0	0	0	1	0	0	0	1	2	0	2	0	0	1	0	0
GCF_000787395	d_Bacteria;p_Pseudomonadota;c_Gammaproteobacteria;o_Chromatiales;f_Sedimenticolaceae;g_GCF-000787395;s_GCF-000787395 sp000787395	1	1	1	0	0	0	1	1	1	0	0	1	1	1	1	1	1	1	1	1	1	0	0	0	0	0	0	0	0	0	1	1	0	1	1	1	0	1	0	0	1	0	0
GCF_002021095	d_Bacteria;p_Pseudomonadota;c_Gammaproteobacteria;o_Chromatiales;f_Sedimenticolaceae;g_GCF-000787395;s_GCF-000787395 sp002021095	1	1	1	0	0	0	1	1	1	0	0	1	1	1	1	1	1	1	1	1	1	0	0	0	0	0	0	0	0	0	1	1	0	0	1	1	0	1	0	0	1	0	0
GCF_002020805	d_Bacteria;p_Pseudomonadota;c_Gammaproteobacteria;o_Chromatiales;f_Sedimenticolaceae;g_GCF-002020805;s_GCF-002020805 sp002020805	1	1	1	0	0	0	1	1	1	0	0	1	1	1	1	1	1	1	1	1	1	0	0	0	0	0	0	0	0	0	1	0	0	0	1	2	0	2	0	0	1	0	0
GCF_000801295	d_Bacteria;p_Pseudomonadota;c_Gammaproteobacteria;o_Chromatiales;f_Sedimenticolaceae;g_MONJU;s_MONJU sp000801295	1	1	1	1	1	0	1	1	1	0	0	0	1	1	1	1	1	1	1	1	1	0	0	0	0	0	0	0	0	0	1	1	0	0	1	1	0	1	0	0	1	0	0
GCA_003696905	d_Bacteria;p_Pseudomonadota;c_Gammaproteobacteria;o_Chromatiales;f_Sedimenticolaceae;g_MONJU;s_MONJU sp003696905	1	1	1	0	0	0	1	1	1	0	0	0	1	1	1	1	1	1	1	1	1	0	0	0	0	0	0	0	0	0	2	0	0	1	1	1	0	1	0	0	0	0	0
GCA_003349915	d_Bacteria;p_Pseudomonadota;c_Gammaproteobacteria;o_Chromatiales;f_Sedimenticolaceae;g_QGON01;s_QGON01 sp003349915	1	1	1	1	1	0	2	2	1	0	0	1	1	1	1	1	1	1	1	1	1	0	0	0	0	0	0	0	0	0	1	0	0	0	1	1	0	1	0	0	1	0	0
GCA_003660235	d_Bacteria;p_Pseudomonadota;c_Gammaproteobacteria;o_Chromatiales;f_Sedimenticolaceae;g_QGON01;s_QGON01 sp003660235	1	1	1	1	1	0	2	2	1	0	0	1	1	1	1	1	1	1	1	1	1	0	0	0	0	1	0	0	0	0	1	0	0	0	1	1	0	1	0	0	1	0	0
GCA_003934985	d_Bacteria;p_Pseudomonadota;c_Gammaproteobacteria;o_Chromatiales;f_Sedimenticolaceae;g_QGON01;s_QGON01 sp003934985	1	1	1	1	1	0	2	2	1	0	0	1	1	1	1	1	1	1	1	1	1	0	0	0	0	0	0	0	0	0	1	0	0	0	1	1	0	1	0	0	1	0	0
GCF_000428045	d_Bacteria;p_Pseudomonadota;c_Gammaproteobacteria;o_Chromatiales;f_Sedimenticolaceae;g_Sedimenticola;s_Sedimenticola selenatireducens	1	2	2	1	1	0	2	1	1	0	0	0	1	1	1	1	1	1	1	1	1	0	0	0	0	2	0	0	0	0	3	1	0	0	3	4	0	3	0	0	2	0	0
GCF_001007875	d_Bacteria;p_Pseudomonadota;c_Gammaproteobacteria;o_Chromatiales;f_Sedimenticolaceae;g_Sedimenticola;s_Sedimenticola thiotaurini	1	1	1	1	1	0	2	1	1	0	0	0	1	1	1	1	1	1	1	1	1	0	0	0	0	1	0	0	0	0	3	1	0	0	3	4	0	4	0	0	1	0	0
GCA_003062205	d_Bacteria;p_Pseudomonadota;c_Gammaproteobacteria;o_Chromatiales;f_Sedimenticolaceae;g_Sedimenticola_A;s_Sedimenticola_A endophacoides	2	1	1	1	1	0	2	1	1	0	0	1	1	1	1	1	1	1	1	1	1	0	0	0	0	0	0	0	0	0	1	0	0	0	1	2	0	2	0	0	0	0	0
GCA_007135625	d_Bacteria;p_Pseudomonadota;c_Gammaproteobacteria;o_Chromatiales;f_Sedimenticolaceae;g_SLIM01;s_SLIM01 sp007135625	1	1	1	1	0	0	1	1	1	0	0	1	1	1	1	1	1	1	1	1	1	0	0	0	0	1	0	0	0	0	1	0	0	0	1	0	0	0	0	0	0	0	0
GCF_001708965	d_Bacteria;p_Pseudomonadota;c_Gammaproteobacteria;o_Chromatiales;f_Sedimenticolaceae;g_Thiodiazotropha;s_Thiodiazotropha endoloripes_D	1	2	2	0	0	0	2	2	1	0	0	1	1	1	1	2	1	1	1	1	1	0	0	0	0	1	0	0	0	0	1	1	0	0	1	1	0	2	0	0	1	0	0
GCA_001715975	d_Bacteria;p_Pseudomonadota;c_Gammaproteobacteria;o_Chromatiales;f_Sedimenticolaceae;g_Thiodiazotropha;s_Thiodiazotropha endolucinida	1	1	1	1	1	0	2	2	1	0	0	1	1	1	1	2	1	1	1	1	1	0	0	0	0	2	0	0	0	0	1	0	0	0	1	1	2	1	0	0	1	0	0
GCA_001709035	d_Bacteria;p_Pseudomonadota;c_Gammaproteobacteria;o_Chromatiales;f_Sedimenticolaceae;g_Thiodiazotropha;s_Thiodiazotropha lotti	1	2	2	0	0	0	2	2	1	0	0	1	1	1	1	2	1	1	1	1	1	0	0	0	0	0	0	0	0	0	1	1	0	0	1	1	1	2	0	0	1	0	0
GCA_003058495	d_Bacteria;p_Pseudomonadota;c_Gammaproteobacteria;o_Chromatiales;f_Sedimenticolaceae;g_Thiodiazotropha;s_Thiodiazotropha sp003058495	1	1	1	1	1	0	2	2	1	0	0	1	1	1	1	2	1	1	1	1	1	0	0	0	0	0	0	0	0	0	1	1	0	0	1	1	2	1	0	0	1	0	0
GCA_003058525	d_Bacteria;p_Pseudomonadota;c_Gammaproteobacteria;o_Chromatiales;f_Sedimenticolaceae;g_Thiodiazotropha;s_Thiodiazotropha sp003058525	1	1	1	1	1	0	2	2	1	0	0	1	1	1	1	3	1	1	1	1	1	0	0	0	0	2	0	0	0	0	1	0	0	0	1	1	2	1	0	0	1	0	0
GCA_003094535	d_Bacteria;p_Pseudomonadota;c_Gammaproteobacteria;o_Chromatiales;f_Sedimenticolaceae;g_Thiodiazotropha;s_Thiodiazotropha sp003094535	1	1	1	1	1	0	2	2	1	0	0	1	1	1	1	1	1	1	1	1	1	0	0	0	0	1	0	0	0	0	1	0	0	0	1	2	1	2	0	0	1	0	0
GCA_003094555	d_Bacteria;p_Pseudomonadota;c_Gammaproteobacteria;o_Chromatiales;f_Sedimenticolaceae;g_Thiodiazotropha;s_Thiodiazotropha sp003094555	1	1	1	1	0	0	1	1	1	0	0	1	1	1	1	2	1	1	1	1	1	0	0	0	0	1	0	0	0	0	1	1	0	0	1	1	2	1	0	0	1	0	0
GCA_003676145	d_Bacteria;p_Pseudomonadota;c_Gammaproteobacteria;o_Chromatiales;f_Sedimenticolaceae;g_Thiodiazotropha;s_Thiodiazotropha sp003676145	1	2	2	0	0	0	2	2	1	0	0	1	0	1	1	2	1	1	1	1	1	0	0	0	0	1	0	0	0	0	1	1	0	0	1	1	1	1	0	0	1	0	0
GCF_000828615	d_Bacteria;p_Pseudomonadota;c_Gammaproteobacteria;o_Chromatiales;f_Sedimenticolaceae;g_Thiolapillus;s_Thiolapillus brandeum	1	1	1	1	1	0	1	1	1	0	0	0	1	1	1	1	1	1	1	1	1	0	0	0	0	0	0	0	0	0	1	1	0	0	1	1	0	1	0	0	1	0	0
GCA_003972985	d_Bacteria;p_Pseudomonadota;c_Gammaproteobacteria;o_Chromatiales;f_Sedimenticolaceae;g_Thiolapillus;s_Thiolapillus sp003972985	1	1	1	1	1	0	1	1	1	0	0	0	1	1	1	1	1	1	1	0	1	0	0	0	0	0	0	0	0	0	2	1	0	0	2	1	0	1	0	0	1	0	0
GCA_001801995	d_Bacteria;p_Pseudomonadota;c_Gammaproteobacteria;o_Chromatiales;f_Sedimenticolaceae;g_YD12-FULL-61-37;s_YD12-FULL-61-37 sp001801995	1	1	1	1	1	0	2	2	1	0	0	1	1	1	1	2	1	1	1	1	0	0	0	0	0	0	0	0	0	0	2	0	0	0	2	2	0	2	0	0	1	0	0
GCF_003751635	d_Bacteria;p_Pseudomonadota;c_Gammaproteobacteria;o_DSM-100275;f_DSM-100275;g_Inmirania;s_Inmirania thermothiophila	1	1	1	1	1	0	1	1	2	0	0	0	1	1	1	1	1	1	1	1	0	0	0	0	0	2	0	0	0	0	1	0	0	0	1	1	0	1	0	0	0	1	1
GCF_004339085	d_Bacteria;p_Pseudomonadota;c_Gammaproteobacteria;o_DSM-19610;f_DSM-19610;g_Thiogranum;s_Thiogranum longum	2	1	1	0	0	0	1	1	1	0	0	0	1	1	1	1	1	1	1	1	1	0	0	0	0	2	0	0	0	0	1	0	0	0	1	1	0	1	0	0	1	0	0
GCF_003337735	d_Bacteria;p_Pseudomonadota;c_Gammaproteobacteria;o_DSM-26407;f_DSM-26407;g_Thioalbus;s_Thioalbus denitrificans	1	1	1	1	1	0	1	1	2	0	0	0	1	1	1	1	1	1	1	1	1	0	0	0	0	1	0	0	0	0	1	1	0	0	1	1	0	1	0	0	1	0	0
GCF_002000365	d_Bacteria;p_Pseudomonadota;c_Gammaproteobacteria;o_Ectothiorhodospirales;f_Ectothiorhodospiraceae;g_Thioalkalivibrio_A;s_Thioalkalivibrio_A denitrificans	1	1	1	0	0	0	2	2	1	0	0	0	1	0	1	3	1	1	1	1	1	0	0	0	0	3	0	0	0	0	4	0	0	0	5	0	0	0	0	0	0	0	0
GCA_007120155	d_Bacteria;p_Pseudomonadota;c_Gammaproteobacteria;o_Ectothiorhodospirales;f_Ectothiorhodospiraceae;g_Thioalkalivibrio_A;s_Thioalkalivibrio_A sp007120155	1	0	0	0	0	0	3	2	1	0	0	0	1	0	1	2	1	0	1	1	0	0	0	0	0	2	0	0	0	0	4	0	0	0	4	0	0	1	0	0	1	0	0
GCF_000021985	d_Bacteria;p_Pseudomonadota;c_Gammaproteobacteria;o_Ectothiorhodospirales;f_Ectothiorhodospiraceae;g_Thioalkalivibrio_A;s_Thioalkalivibrio_A sulfidiphilus	1	1	1	0	0	0	1	1	1	0	0	0	1	0	1	1	1	1	1	1	1	0	0	0	0	2	0	0	0	0	3	0	0	0	4	2	0	2	0	0	0	0	0
GCF_000377945	d_Bacteria;p_Pseudomonadota;c_Gammaproteobacteria;o_Ectothiorhodospirales;f_Ectothiorhodospiraceae;g_Thioalkalivibrio_A;s_Thioalkalivibrio_A sulfidiphilus_A	1	1	1	0	0	0	1	1	1	0	0	0	1	0	1	1	1	1	1	1	1	0	0	0	0	2	0	0	0	0	4	0	0	0	4	0	0	1	0	0	0	1	1
GCF_000378965	d_Bacteria;p_Pseudomonadota;c_Gammaproteobacteria;o_Ectothiorhodospirales;f_Ectothiorhodospiraceae;g_Thioalkalivibrio_A;s_Thioalkalivibrio_A thiocyanodenitrificans	1	1	1	0	0	0	1	1	1	0	0	0	1	0	1	2	1	1	1	1	1	0	0	0	0	2	0	0	0	0	4	0	0	0	4	2	0	3	0	0	1	0	0
GCF_001995255	d_Bacteria;p_Pseudomonadota;c_Gammaproteobacteria;o_Ectothiorhodospirales;f_Thioalkalivibrionaceae;g_Thioalkalivibrio;s_Thioalkalivibrio halophilus	1	0	0	0	0	0	1	1	1	0	0	0	1	0	1	1	1	1	1	1	0	0	0	0	0	2	0	0	0	0	1	0	0	0	2	1	0	1	0	0	0	0	0
GCF_000420165	d_Bacteria;p_Pseudomonadota;c_Gammaproteobacteria;o_Ectothiorhodospirales;f_Thioalkalivibrionaceae;g_Thioalkalivibrio;s_Thioalkalivibrio sp000420165	1	1	1	0	0	0	1	1	1	0	0	0	1	0	1	1	1	1	1	1	0	0	0	0	0	3	0	0	0	0	1	0	0	0	2	1	0	1	0	0	0	0	0
GCF_000321415	d_Bacteria;p_Pseudomonadota;c_Gammaproteobacteria;o_Ectothiorhodospirales;f_Thioalkalivibrionaceae;g_Thioalkalivibrio_B;s_Thioalkalivibrio_B nitratireducens	1	1	1	0	0	0	2	2	1	0	0	0	1	1	1	1	1	1	1	1	1	0	0	0	0	3	2	0	0	0	1	0	0	0	1	1	0	1	0	0	1	0	0
GCF_000227685	d_Bacteria;p_Pseudomonadota;c_Gammaproteobacteria;o_Ectothiorhodospirales;f_Thioalkalivibrionaceae;g_Thioalkalivibrio_B;s_Thioalkalivibrio_B paradoxus	1	1	1	0	0	0	1	1	1	0	0	0	1	0	1	1	1	1	1	1	1	0	0	0	0	2	1	0	0	0	1	0	0	1	1	1	0	1	1	0	0	0	0
GCA_003550945	d_Bacteria;p_Pseudomonadota;c_Gammaproteobacteria;o_Ectothiorhodospirales;f_Thioalkalivibrionaceae;g_Thioalkalivibrio_B;s_Thioalkalivibrio_B sp003550945	1	1	1	0	0	0	1	1	0	0	0	0	1	1	1	1	1	1	1	1	1	0	0	0	0	2	2	0	0	0	0	0	0	0	0	2	0	1	0	0	0	1	0
GCA_003555285	d_Bacteria;p_Pseudomonadota;c_Gammaproteobacteria;o_Ectothiorhodospirales;f_Thioalkalivibrionaceae;g_Thioalkalivibrio_B;s_Thioalkalivibrio_B sp003555285	1	1	1	0	0	0	1	1	1	0	0	0	1	1	1	1	0	1	1	1	1	0	0	0	0	2	0	0	0	0	1	0	0	1	0	0	0	0	0	0	0	0	0
GCA_007116035	d_Bacteria;p_Pseudomonadota;c_Gammaproteobacteria;o_Ectothiorhodospirales;f_Thioalkalivibrionaceae;g_Thioalkalivibrio_B;s_Thioalkalivibrio_B sp007116035	1	1	1	0	0	0	1	1	1	0	0	0	1	0	1	1	1	1	1	1	1	0	0	0	0	2	2	0	0	0	1	0	0	0	1	2	0	1	0	0	0	0	0
GCA_007133115	d_Bacteria;p_Pseudomonadota;c_Gammaproteobacteria;o_Ectothiorhodospirales;f_Thioalkalivibrionaceae;g_Thioalkalivibrio_B;s_Thioalkalivibrio_B sp007133115	1	1	1	0	0	0	1	1	1	0	0	0	1	1	1	1	1	1	1	1	1	0	0	0	0	0	1	0	0	0	1	0	0	0	1	0	0	0	1	0	0	0	0
GCA_001735895	d_Bacteria;p_Pseudomonadota;c_Gammaproteobacteria;o_GCA-001735895;f_GCA-001735895;g_GCA-001735895;s_GCA-001735895 sp001735895	1	1	0	0	0	0	1	1	2	0	0	1	1	1	1	1	1	1	0	1	0	0	0	0	0	2	0	0	0	0	0	0	0	0	0	0	1	2	0	0	0	0	0
GCA_003231795	d_Bacteria;p_Pseudomonadota;c_Gammaproteobacteria;o_GCA-001735895;f_GCA-001735895;g_GCA-001735895;s_GCA-001735895 sp003231795	1	1	1	0	0	0	1	1	2	0	0	1	1	1	1	0	1	1	0	1	0	0	0	0	0	2	0	0	0	0	0	0	0	0	0	0	0	1	0	0	0	0	0
GCA_002702235	d_Bacteria;p_Pseudomonadota;c_Gammaproteobacteria;o_GCA-002705445;f_GCA-002705445;g_GCA-2702235;s_GCA-2702235 sp002702235	1	1	1	0	0	0	1	1	1	0	0	1	1	0	1	1	1	1	0	1	0	0	0	0	0	1	0	0	0	0	0	0	0	0	0	1	0	1	0	0	0	0	0
GCA_002705445	d_Bacteria;p_Pseudomonadota;c_Gammaproteobacteria;o_GCA-002705445;f_GCA-002705445;g_GCA-2705445;s_GCA-2705445 sp002705445	1	2	2	0	0	0	1	1	1	0	0	1	1	0	1	1	1	1	0	1	0	0	0	0	0	1	0	0	0	0	0	0	0	0	0	0	0	0	0	0	0	0	0
GCA_002701705	d_Bacteria;p_Pseudomonadota;c_Gammaproteobacteria;o_GCA-002705445;f_GCA-002716945;g_GCA-2701705;s_GCA-2701705 sp002701705	1	1	1	0	0	0	1	1	1	0	0	0	1	1	1	1	1	1	0	1	0	0	0	0	0	0	0	0	0	0	0	0	0	0	1	1	0	0	0	0	0	0	0
GCA_002716945	d_Bacteria;p_Pseudomonadota;c_Gammaproteobacteria;o_GCA-002705445;f_GCA-002716945;g_GCA-2716945;s_GCA-2716945 sp002716945	1	1	1	0	0	0	1	1	1	0	0	0	1	1	1	1	1	1	0	1	0	0	0	0	0	1	0	0	0	0	1	0	0	0	1	1	0	1	0	0	0	0	0
GCA_002720195	d_Bacteria;p_Pseudomonadota;c_Gammaproteobacteria;o_GCA-002705445;f_GCA-002716945;g_GCA-2720195;s_GCA-2720195 sp002720195	1	1	1	0	0	0	1	1	1	0	0	0	1	0	1	1	1	1	0	1	0	0	0	0	0	0	0	0	0	0	1	0	0	0	1	1	0	1	0	0	0	0	0
GCF_002020875	d_Bacteria;p_Pseudomonadota;c_Gammaproteobacteria;o_GCF-013343005;f_GCF-013343005;g_Reidiella;s_Reidiella endopervernicosa	1	1	1	1	1	0	1	1	1	0	0	0	1	1	1	2	1	1	1	1	1	0	0	0	0	1	0	0	0	0	1	0	0	0	1	0	0	0	0	0	1	0	0
GCA_001730015	d_Bacteria;p_Pseudomonadota;c_Gammaproteobacteria;o_Granulosicoccales;f_Granulosicoccaceae;g_GCA-1730015;s_GCA-1730015 sp001730015	1	1	1	0	0	0	1	1	1	0	0	0	0	1	1	1	1	1	0	1	0	0	0	0	0	1	0	0	0	0	1	1	2	3	1	1	3	1	0	0	0	1	1
GCF_000583135	d_Bacteria;p_Pseudomonadota;c_Gammaproteobacteria;o_HK1;f_HK1;g_HK1;s_HK1 sp000583135	2	1	1	0	1	0	1	1	1	0	0	0	1	0	1	1	1	1	0	1	0	0	0	0	0	1	0	0	0	0	1	0	0	0	1	1	1	1	0	0	0	0	0
GCA_003696465	d_Bacteria;p_Pseudomonadota;c_Gammaproteobacteria;o_J044;f_J044;g_J044;s_J044 sp003696465	0	0	0	0	0	0	1	1	1	0	0	1	1	1	1	1	1	1	1	1	1	0	0	0	0	1	0	0	0	0	1	1	0	0	1	0	0	0	0	0	1	0	0
GCA_003695825	d_Bacteria;p_Pseudomonadota;c_Gammaproteobacteria;o_J048;f_J048;g_J048;s_J048 sp003695825	1	1	1	1	1	0	1	1	1	0	0	0	1	1	1	1	1	1	1	1	1	0	0	0	0	0	0	0	0	0	1	1	0	1	1	1	0	1	0	0	0	0	0
GCF_000014785	d_Bacteria;p_Pseudomonadota;c_Gammaproteobacteria;o_Nitrococcales;f_Halorhodospiraceae;g_Alkalilimnicola;s_Alkalilimnicola ehrlichii	0	0	0	0	0	0	1	1	1	0	1	0	1	1	1	1	1	1	0	0	0	0	0	0	0	2	0	0	0	0	0	0	0	0	0	0	2	2	1	0	0	2	2
GCF_002356555	d_Bacteria;p_Pseudomonadota;c_Gammaproteobacteria;o_Nitrococcales;f_Halorhodospiraceae;g_Halorhodospira;s_Halorhodospira halochloris	0	0	0	0	0	0	1	1	1	0	0	0	0	1	1	1	1	1	0	0	0	0	0	0	0	0	0	0	0	0	0	0	0	0	0	0	0	0	0	0	0	1	1
GCF_000015585	d_Bacteria;p_Pseudomonadota;c_Gammaproteobacteria;o_Nitrococcales;f_Halorhodospiraceae;g_Halorhodospira;s_Halorhodospira halophila	0	0	0	0	0	0	1	1	1	0	0	0	1	0	1	1	1	1	0	0	0	0	0	0	0	0	0	0	0	0	1	0	0	0	1	1	0	1	1	0	0	1	1
GCA_002631715	d_Bacteria;p_Pseudomonadota;c_Gammaproteobacteria;o_Porisulfidales;f_Porisulfidaceae;g_Porisulfidus;s_Porisulfidus sp002631715	1	2	2	0	0	0	1	1	1	0	0	1	1	1	1	1	1	1	1	1	1	0	0	0	0	1	0	0	0	0	1	1	0	0	1	1	0	1	0	0	0	0	0
GCA_002007405	d_Bacteria;p_Pseudomonadota;c_Gammaproteobacteria;o_PS1;f_Thioglobaceae;g_JAAOIF01;s_JAAOIF01 sp002007405	1	1	1	0	0	0	1	1	1	0	0	1	1	0	1	1	1	1	1	1	1	0	0	0	0	2	0	0	0	0	1	1	0	0	1	0	0	1	0	0	0	0	0
GCF_000015105	d_Bacteria;p_Pseudomonadota;c_Gammaproteobacteria;o_PS1;f_Thioglobaceae;g_Ruthia;s_Ruthia magnifica	1	1	1	0	0	0	1	1	1	0	0	1	1	1	1	1	1	1	1	1	1	0	0	0	0	2	0	0	0	0	1	1	0	0	1	1	0	1	0	0	1	0	0
GCA_000205985	d_Bacteria;p_Pseudomonadota;c_Gammaproteobacteria;o_PS1;f_Thioglobaceae;g_SUP05;s_SUP05 sp000205985	1	1	1	0	0	0	0	1	1	0	0	1	1	0	1	0	1	0	0	0	1	0	0	0	0	0	0	0	0	0	1	1	0	0	1	1	0	1	0	0	1	0	0
GCF_001298715	d_Bacteria;p_Pseudomonadota;c_Gammaproteobacteria;o_PS1;f_Thioglobaceae;g_Thiodubiliella;s_Thiodubiliella sp001298715	1	1	1	0	0	0	1	1	1	0	0	1	1	0	1	1	1	1	1	1	1	0	0	0	0	2	0	0	0	0	1	0	0	0	1	0	0	1	0	0	1	0	0
GCF_001547755	d_Bacteria;p_Pseudomonadota;c_Gammaproteobacteria;o_PS1;f_Thioglobaceae;g_Thiodubiliella;s_Thiodubiliella sp001547755	1	1	1	0	0	0	1	1	1	0	0	1	1	0	1	1	1	1	1	1	1	0	0	0	0	2	0	0	0	0	1	1	0	0	1	0	0	1	0	0	1	0	0
GCF_001875585	d_Bacteria;p_Pseudomonadota;c_Gammaproteobacteria;o_PS1;f_Thioglobaceae;g_Thiodubiliella;s_Thiodubiliella sp001875585	1	1	1	0	0	0	1	1	1	0	0	1	1	0	1	1	1	1	1	1	1	0	0	0	0	2	0	0	0	0	1	1	0	0	1	1	0	1	0	0	1	0	0
GCF_003711265	d_Bacteria;p_Pseudomonadota;c_Gammaproteobacteria;o_PS1;f_Thioglobaceae;g_Thiodubiliella;s_Thiodubiliella sp001875585	1	1	1	0	0	0	1	1	1	0	0	1	1	0	1	1	1	1	1	1	1	0	0	0	0	2	0	0	0	0	1	1	0	0	1	1	0	1	0	0	1	0	0
GCA_900128405	d_Bacteria;p_Pseudomonadota;c_Gammaproteobacteria;o_PS1;f_Thioglobaceae;g_Thiodubiliella;s_Thiodubiliella sp900128405	1	1	1	0	0	0	1	1	1	0	0	1	1	0	1	1	1	1	1	1	1	0	0	0	0	2	0	0	0	0	1	1	0	0	1	1	0	1	0	0	1	0	0
GCF_900128535	d_Bacteria;p_Pseudomonadota;c_Gammaproteobacteria;o_PS1;f_Thioglobaceae;g_Thiodubiliella;s_Thiodubiliella sp900128535	1	1	1	0	0	0	1	1	1	0	0	1	1	0	1	1	1	1	1	1	1	0	0	0	0	2	0	0	0	0	1	1	0	0	2	1	0	1	0	0	1	0	0
GCF_900180345	d_Bacteria;p_Pseudomonadota;c_Gammaproteobacteria;o_PS1;f_Thioglobaceae;g_Thiodubiliella;s_Thiodubiliella sp900180345	1	1	1	0	0	0	1	1	1	0	0	0	1	0	1	1	1	1	1	1	1	0	0	0	0	2	0	0	0	0	1	0	0	0	1	0	0	1	0	0	0	0	0
GCF_001293165	d_Bacteria;p_Pseudomonadota;c_Gammaproteobacteria;o_PS1;f_Thioglobaceae;g_Thioglobus_A;s_Thioglobus_A autotrophicus	1	1	1	0	0	0	1	1	1	0	0	1	1	0	1	1	1	1	1	1	1	0	0	0	0	2	0	0	0	0	1	1	0	0	1	2	0	3	0	0	1	0	0
GCF_900128515	d_Bacteria;p_Pseudomonadota;c_Gammaproteobacteria;o_PS1;f_Thioglobaceae;g_Thioglobus_A;s_Thioglobus_A sp900128515	1	1	1	0	0	0	1	1	1	0	0	1	1	0	1	1	1	1	1	1	1	0	0	0	0	3	0	0	0	0	1	1	0	0	1	1	0	1	0	0	1	0	0
GCA_900180385	d_Bacteria;p_Pseudomonadota;c_Gammaproteobacteria;o_PS1;f_Thioglobaceae;g_Thioglobus_A;s_Thioglobus_A sp900180385	1	1	1	0	0	0	1	1	1	0	0	1	1	0	1	1	1	1	1	1	1	0	0	0	0	2	0	0	0	0	1	1	0	0	1	1	0	2	0	0	0	0	0
GCA_002909145	d_Bacteria;p_Pseudomonadota;c_Gammaproteobacteria;o_PS1;f_Thioglobaceae;g_Thioglobus_B;s_Thioglobus_B perditus	1	1	1	0	0	0	1	1	1	0	0	1	1	0	1	1	1	1	1	1	1	0	0	0	0	1	0	0	0	0	2	1	0	0	2	1	0	2	0	0	1	0	0
GCA_002335045	d_Bacteria;p_Pseudomonadota;c_Gammaproteobacteria;o_PS1;f_Thioglobaceae;g_Thioglobus_C;s_Thioglobus_C plumae	1	1	1	0	0	0	1	1	1	0	0	1	1	0	1	1	1	1	1	1	1	0	0	0	0	2	0	0	0	0	1	0	0	0	1	0	0	0	0	0	1	0	0
GCA_003978285	d_Bacteria;p_Pseudomonadota;c_Gammaproteobacteria;o_PS1;f_Thioglobaceae;g_Thioglobus_C;s_Thioglobus_C sp003978285	0	0	0	0	0	0	0	1	0	0	0	1	1	0	0	0	0	1	1	1	0	0	0	0	0	2	0	0	0	0	0	0	0	0	1	0	0	0	0	0	1	0	0
GCF_000010405	d_Bacteria;p_Pseudomonadota;c_Gammaproteobacteria;o_PS1;f_Thioglobaceae;g_Vesicomyosocius;s_Vesicomyosocius okutanii	1	1	1	0	0	0	1	1	1	0	0	0	1	1	1	1	1	1	1	1	1	0	0	0	0	2	0	0	0	0	1	1	0	0	1	1	0	1	0	0	1	0	0
GCA_003645455	d_Bacteria;p_Pseudomonadota;c_Gammaproteobacteria;o_QNFE01;f_QNFE01;g_QNFE01;s_QNFE01 sp003645455	1	1	1	1	1	0	1	1	1	0	0	1	1	1	1	1	1	1	1	1	0	0	0	0	0	1	0	0	0	0	1	1	0	0	1	1	0	1	0	0	1	0	0
GCA_003230085	d_Bacteria;p_Pseudomonadota;c_Gammaproteobacteria;o_SZUA-140;f_SZUA-140;g_SZUA-140;s_SZUA-140 sp003230085	1	0	0	0	0	0	1	1	0	0	0	1	0	0	0	0	0	0	0	0	0	0	0	0	0	1	0	0	0	0	0	0	0	0	0	0	0	0	0	0	0	0	0
GCA_003233345	d_Bacteria;p_Pseudomonadota;c_Gammaproteobacteria;o_SZUA-21;f_SZUA-21;g_SZUA-21;s_SZUA-21 sp003233345	1	0	0	0	0	0	1	1	2	0	0	1	1	1	1	2	1	1	1	1	1	0	0	0	0	1	0	0	0	0	2	0	0	0	1	2	0	1	0	0	0	0	0
GCA_003233075	d_Bacteria;p_Pseudomonadota;c_Gammaproteobacteria;o_SZUA-21;f_SZUA-21;g_SZUA-41;s_SZUA-41 sp003233075	1	1	1	0	0	0	1	1	1	0	0	1	1	1	1	2	1	1	0	1	1	0	0	0	0	2	0	0	0	0	2	0	0	0	1	3	0	4	0	0	0	0	0
GCA_002746365	d_Bacteria;p_Pseudomonadota;c_Gammaproteobacteria;o_SZUA-229;f_SZUA-229;g_GCA-2746365;s_GCA-2746365 sp002746365	2	1	1	0	0	0	1	1	1	0	0	1	1	1	1	0	1	0	1	1	1	0	0	0	0	1	0	0	0	0	1	0	0	0	1	2	0	2	0	0	0	0	0
GCA_003229115	d_Bacteria;p_Pseudomonadota;c_Gammaproteobacteria;o_SZUA-229;f_SZUA-229;g_SZUA-116;s_SZUA-116 sp003229115	1	1	1	0	0	0	1	1	1	0	0	1	1	1	1	2	1	1	1	1	1	0	0	0	0	2	0	0	0	0	1	0	0	0	1	1	0	1	0	0	1	0	0
GCA_003349885	d_Bacteria;p_Pseudomonadota;c_Gammaproteobacteria;o_SZUA-229;f_SZUA-229;g_SZUA-229;s_SZUA-229 sp003349885	2	1	1	1	1	0	1	1	1	0	1	1	2	1	1	1	1	1	1	1	1	0	0	0	0	1	0	0	0	0	1	0	0	0	1	1	0	1	0	0	1	0	0
GCA_002699185	d_Bacteria;p_Pseudomonadota;c_Gammaproteobacteria;o_Thiohalobacterales;f_Thiohalobacteraceae;g_Thiohalobacter;s_Thiohalobacter sp002699185	1	1	1	0	0	0	1	1	2	0	0	0	1	1	1	1	1	1	1	1	0	0	0	0	0	2	0	0	0	0	1	1	0	0	1	1	0	1	0	0	1	0	0
GCF_003932505	d_Bacteria;p_Pseudomonadota;c_Gammaproteobacteria;o_Thiohalobacterales;f_Thiohalobacteraceae;g_Thiohalobacter;s_Thiohalobacter thiocyanaticus	2	0	1	0	0	0	2	2	2	0	0	0	1	1	1	1	1	1	1	1	1	0	0	0	0	1	1	0	0	0	1	0	0	1	1	1	0	1	0	0	1	0	0
GCF_002356355	d_Bacteria;p_Pseudomonadota;c_Gammaproteobacteria;o_Thiohalobacterales;f_Thiohalobacteraceae;g_Thiohalobacter;s_Thiohalobacter thiocyanaticus_A	2	1	1	0	0	0	2	2	2	0	0	0	1	1	1	1	1	1	1	1	1	0	0	0	0	2	0	0	0	0	1	1	0	1	1	1	0	1	0	0	1	0	0
GCA_007125455	d_Bacteria;p_Pseudomonadota;c_Gammaproteobacteria;o_Thiohalomonadales;f_Thiohalomonadaceae;g_SLDE01;s_SLDE01 sp007125455	1	1	1	0	0	0	1	1	1	0	0	0	1	1	1	0	1	1	1	0	1	0	0	0	0	1	0	0	0	0	1	0	0	0	1	1	0	1	0	0	0	0	0
GCF_004001245	d_Bacteria;p_Pseudomonadota;c_Gammaproteobacteria;o_Thiohalomonadales;f_Thiohalomonadaceae;g_Sulfurivermis;s_Sulfurivermis fontis	1	1	1	1	1	0	1	1	1	0	0	0	1	1	1	1	1	1	1	1	1	0	0	0	0	0	0	0	0	0	3	0	0	0	3	3	0	3	0	0	1	1	0
GCA_002840095	d_Bacteria;p_Pseudomonadota;c_Gammaproteobacteria;o_Thiohalomonadales;f_Thiohalomonadaceae;g_Sulfurivermis;s_Sulfurivermis sp002840095	1	1	1	1	1	0	1	1	1	0	0	0	1	1	1	1	1	1	1	1	1	0	0	0	0	0	0	0	0	0	2	0	0	0	2	1	0	3	0	0	1	0	0
GCA_003252455	d_Bacteria;p_Pseudomonadota;c_Gammaproteobacteria;o_Thiohalomonadales;f_Thiohalomonadaceae;g_SZUA-467;s_SZUA-467 sp003252455	1	0	1	1	1	0	1	1	1	0	0	0	1	1	1	1	1	1	1	1	1	0	0	0	0	1	0	0	0	0	1	0	0	1	1	1	0	1	0	0	1	0	0
GCA_003251535	d_Bacteria;p_Pseudomonadota;c_Gammaproteobacteria;o_Thiohalomonadales;f_Thiohalomonadaceae;g_SZUA-493;s_SZUA-493 sp003251535	1	1	1	1	1	0	2	1	2	0	0	0	1	1	1	1	1	1	1	1	1	0	0	0	0	0	0	0	0	0	1	1	0	0	1	1	0	1	0	0	2	0	0
GCF_900102855	d_Bacteria;p_Pseudomonadota;c_Gammaproteobacteria;o_Thiohalomonadales;f_Thiohalomonadaceae;g_Thiohalomonas;s_Thiohalomonas denitrificans	1	2	2	1	1	0	2	1	1	0	0	0	1	1	1	1	1	1	1	1	1	0	0	0	0	0	0	0	0	0	2	0	0	0	2	2	0	2	0	0	1	0	0
GCF_004339015	d_Bacteria;p_Pseudomonadota;c_Gammaproteobacteria;o_Thiotrichales;f_Thiotrichaceae;g_Cocleimonas;s_Cocleimonas flava	1	1	1	0	0	0	1	1	1	0	0	1	1	0	1	1	1	1	0	1	1	0	0	0	0	1	1	0	0	0	1	0	0	2	1	1	0	1	0	0	1	1	1
GCF_003172875	d_Bacteria;p_Pseudomonadota;c_Gammaproteobacteria;o_Thiotrichales;f_Thiotrichaceae;g_Leucothrix;s_Leucothrix pacifica	2	0	0	0	0	0	1	1	1	0	0	1	1	0	1	1	1	1	1	1	1	0	0	0	0	1	0	0	0	0	1	0	0	1	1	1	0	1	0	0	1	0	0
GCF_000380185	d_Bacteria;p_Pseudomonadota;c_Gammaproteobacteria;o_Thiotrichales;f_Thiotrichaceae;g_Thiofilum;s_Thiofilum flexile	0	0	0	0	0	0	1	1	1	0	0	1	1	1	1	1	1	1	0	1	0	0	0	0	0	1	0	0	0	0	1	0	0	1	1	1	0	1	0	0	1	1	1
GCF_000371925	d_Bacteria;p_Pseudomonadota;c_Gammaproteobacteria;o_Thiotrichales;f_Thiotrichaceae;g_Thiolinea;s_Thiolinea disciformis	1	0	0	0	0	0	1	1	1	0	0	1	1	1	1	1	1	1	0	1	1	0	0	0	0	1	0	0	0	0	1	0	0	1	1	1	2	1	1	0	1	1	1
GCF_900167255	d_Bacteria;p_Pseudomonadota;c_Gammaproteobacteria;o_Thiotrichales;f_Thiotrichaceae;g_Thiolinea;s_Thiolinea eikelboomii	1	0	0	0	0	0	1	1	1	0	0	1	1	1	1	1	1	1	1	1	1	0	0	0	0	2	0	0	0	0	1	0	0	1	1	1	2	1	0	0	1	1	1
GCF_900107695	d_Bacteria;p_Pseudomonadota;c_Gammaproteobacteria;o_Thiotrichales;f_Thiotrichaceae;g_Thiothrix;s_Thiothrix caldifontis	1	1	1	1	1	0	1	1	1	0	0	0	1	1	1	1	1	1	1	1	1	0	0	0	0	2	0	0	0	0	2	0	0	1	2	2	0	2	1	0	1	0	0
GCF_000621325	d_Bacteria;p_Pseudomonadota;c_Gammaproteobacteria;o_Thiotrichales;f_Thiotrichaceae;g_Thiothrix;s_Thiothrix lacustris	1	1	1	1	1	0	1	1	1	0	0	0	1	1	1	1	1	1	1	1	1	0	0	0	0	1	0	0	0	0	2	0	0	1	2	1	1	2	1	0	2	1	1
GCA_002425225	d_Bacteria;p_Pseudomonadota;c_Gammaproteobacteria;o_Thiotrichales;f_Thiotrichaceae;g_Thiothrix;s_Thiothrix moscowensis	1	1	1	1	1	0	1	1	1	0	0	0	1	1	1	1	1	1	1	1	1	0	0	0	0	0	0	0	0	0	2	0	0	1	2	0	1	0	0	0	1	1	1
GCA_000260135	d_Bacteria;p_Pseudomonadota;c_Gammaproteobacteria;o_Thiotrichales;f_Thiotrichaceae;g_Thiothrix;s_Thiothrix nivea	2	1	1	1	1	0	1	1	1	0	0	0	1	1	1	1	1	1	1	1	1	0	0	0	0	1	0	0	0	0	2	0	0	1	2	3	1	3	1	0	2	1	1
GCA_002338385	d_Bacteria;p_Pseudomonadota;c_Gammaproteobacteria;o_UBA4575;f_UBA4575;g_UBA1858;s_UBA1858 sp002338385	1	0	0	0	0	0	1	1	1	0	0	1	1	1	1	1	1	1	1	1	1	0	0	0	0	1	0	0	0	0	0	0	0	0	1	0	0	1	0	0	0	0	0
GCA_002386945	d_Bacteria;p_Pseudomonadota;c_Gammaproteobacteria;o_UBA4575;f_UBA4575;g_UBA4575;s_UBA4575 sp002386945	0	0	0	0	0	0	1	1	1	0	0	1	1	1	1	1	1	1	1	1	1	0	0	0	0	1	0	0	0	0	0	0	0	0	0	1	0	1	0	0	0	0	0
GCA_003232015	d_Bacteria;p_Pseudomonadota;c_Gammaproteobacteria;o_UBA6429;f_UBA6429;g_SZUA-37;s_SZUA-37 sp003232015	1	1	1	1	1	0	1	1	1	0	0	0	1	1	1	1	1	1	1	1	1	0	0	0	0	0	0	0	0	0	1	0	0	0	0	1	0	1	0	0	0	0	0
GCF_004366735	d_Bacteria;p_Pseudomonadota;c_Gammaproteobacteria;o_UBA6429;f_UBA6429;g_Thiohalophilus;s_Thiohalophilus thiocyanatoxydans	1	1	1	0	0	0	1	1	2	0	0	1	1	1	1	1	1	1	1	1	1	0	0	0	0	2	0	0	0	0	2	1	0	0	2	3	0	3	0	0	1	0	0
GCA_002299125	d_Bacteria;p_Pseudomonadota;c_Gammaproteobacteria;o_UBA7966;f_UBA7966;g_UBA7966;s_UBA7966 sp002299125	1	0	0	0	0	0	1	1	1	0	0	0	1	0	1	1	1	0	0	0	0	0	0	0	0	1	0	0	0	0	1	0	0	1	1	0	2	1	0	0	0	0	0
GCA_003233115	d_Bacteria;p_Pseudomonadota;c_Gammaproteobacteria;o_Xanthomonadales;f_SZUA-36;g_SZUA-36;s_SZUA-36 sp003233115	1	1	1	0	0	0	1	1	1	0	1	0	1	1	1	1	1	1	1	0	0	0	0	0	0	0	0	0	0	0	1	0	0	0	1	1	0	1	0	0	0	0	0
GCA_002753495	d_Bacteria;p_Pseudomonadota;c_Magnetococcia;o_Magnetococcales;f_DC0425bin3;g_HA3dbin3;s_HA3dbin3 sp002753495	1	1	1	0	0	0	1	1	1	0	1	0	1	1	0	1	0	1	0	0	0	0	0	0	0	1	0	0	0	0	1	0	0	0	1	1	0	2	0	0	0	0	0
GCA_002753505	d_Bacteria;p_Pseudomonadota;c_Magnetococcia;o_Magnetococcales;f_Magnetaquicoccaceae;g_HCHbin5;s_HCHbin5 sp002753505	1	1	1	1	1	0	2	2	1	0	1	0	2	2	1	2	1	2	0	0	0	0	0	0	0	1	0	0	0	0	0	0	0	0	0	0	0	1	0	0	0	0	0
GCF_004217665	d_Bacteria;p_Pseudomonadota;c_Magnetococcia;o_Magnetococcales;f_Magnetaquicoccaceae;g_Magnetaquicoccus;s_Magnetaquicoccus inordinatus	1	1	1	0	1	0	2	2	1	0	1	0	1	1	1	2	1	1	0	0	0	0	0	0	0	1	0	0	0	0	0	0	0	0	0	0	0	1	0	0	0	0	0
GCA_002753095	d_Bacteria;p_Pseudomonadota;c_Magnetococcia;o_Magnetococcales;f_Magnetaquicoccaceae;g_Magnetaquicoccus;s_Magnetaquicoccus sp002753095	1	1	1	0	1	0	1	1	1	0	1	0	1	1	1	2	1	1	0	0	0	0	0	0	0	1	0	0	0	0	0	0	0	0	0	0	0	1	0	0	0	0	0
GCA_002753135	d_Bacteria;p_Pseudomonadota;c_Magnetococcia;o_Magnetococcales;f_Magnetaquicoccaceae;g_Magnetaquicoccus;s_Magnetaquicoccus sp002753135	1	1	1	0	1	0	2	2	1	0	1	0	1	1	1	2	1	1	0	0	0	0	0	0	0	1	0	0	0	0	0	0	0	0	0	0	0	1	0	0	0	0	0
GCA_002753185	d_Bacteria;p_Pseudomonadota;c_Magnetococcia;o_Magnetococcales;f_Magnetaquicoccaceae;g_WMHbin3;s_WMHbin3 sp002753185	1	1	1	0	1	0	1	1	1	0	1	0	1	1	1	1	1	1	0	0	0	0	0	0	0	1	0	0	0	0	0	0	0	0	0	0	0	1	0	0	0	0	0
GCF_000014865	d_Bacteria;p_Pseudomonadota;c_Magnetococcia;o_Magnetococcales;f_Magnetococcaceae;g_Magnetococcus;s_Magnetococcus marinus	0	0	0	0	0	0	1	1	1	0	1	0	1	1	1	1	1	1	0	0	0	0	0	0	0	2	0	0	0	0	2	1	0	0	2	2	0	3	0	0	1	1	1
GCF_002109495	d_Bacteria;p_Pseudomonadota;c_Magnetococcia;o_Magnetococcales;f_Magnetococcaceae;g_Magnetofaba;s_Magnetofaba australis	1	2	2	0	0	0	1	1	1	0	1	0	1	1	1	1	1	1	0	0	0	0	0	0	0	2	0	0	0	0	1	1	0	0	1	1	0	2	0	0	1	0	0
GCA_002753565	d_Bacteria;p_Pseudomonadota;c_Magnetococcia;o_Magnetococcales;f_UBA8363;g_GCA-2753565;s_GCA-2753565 sp002753565	1	1	1	0	0	0	2	2	1	0	1	0	1	1	1	2	1	1	0	0	0	0	0	0	0	2	0	0	0	0	0	0	0	0	0	0	0	2	0	0	1	0	0
GCA_002753515	d_Bacteria;p_Pseudomonadota;c_Magnetococcia;o_Magnetococcales;f_UBA8363;g_UBA8363;s_UBA8363 sp002753515	1	0	2	1	1	0	1	1	1	0	1	0	1	1	1	1	1	1	0	0	0	0	0	0	0	0	0	0	0	0	0	0	0	0	0	0	0	1	0	0	0	0	0
GCA_002753735	d_Bacteria;p_Pseudomonadota;c_Magnetococcia;o_Magnetococcales;f_UBA8363;g_UBA8363;s_UBA8363 sp002753735	1	1	1	0	1	0	1	1	1	0	1	0	1	1	1	1	1	1	0	0	0	0	0	0	0	2	0	0	0	0	0	0	0	0	0	0	0	1	0	0	0	0	0
GCA_001797815	d_Bacteria;p_RBG-13-61-14;c_RBG-13-61-14;o_RBG-13-61-14;f_RBG-13-61-14;g_RBG-13-61-14;s_RBG-13-61-14 sp001797815	1	1	1	1	1	1	1	1	1	1	0	0	0	1	1	0	1	1	1	0	0	1	0	0	0	1	0	0	0	0	0	0	0	0	0	0	0	0	0	0	0	0	0
GCA_003510845	d_Bacteria;p_SAR324;c_SAR324;o_SAR324;f_NAC60-12;g_Arctic96AD-7;s_Arctic96AD-7 sp002685535	1	1	1	1	1	0	1	1	0	0	1	0	1	1	1	1	1	1	1	0	0	1	0	0	0	1	0	0	0	0	0	0	0	0	0	0	0	0	0	0	0	0	0
GCA_002291585	d_Bacteria;p_SAR324;c_SAR324;o_SAR324;f_NAC60-12;g_UBA1014;s_UBA1014 sp002683785	1	1	1	1	1	1	1	1	0	0	1	0	1	2	1	0	1	1	1	0	0	1	0	0	0	2	0	0	0	0	0	0	0	0	0	1	0	1	1	0	0	0	0
GCA_002327995	d_Bacteria;p_SAR324;c_SAR324;o_SAR324;f_NAC60-12;g_UBA1014;s_UBA1014 sp002683785	1	2	2	1	2	1	1	1	0	0	1	0	1	3	2	1	2	2	2	0	0	2	0	0	0	3	0	0	0	0	0	0	0	1	0	0	0	0	2	0	0	0	0
GCA_002500045	d_Bacteria;p_SAR324;c_SAR324;o_SAR324;f_NAC60-12;g_UBA1014;s_UBA1014 sp002683785	1	1	1	1	1	1	1	1	0	0	1	0	1	2	0	1	1	1	1	0	0	1	0	0	0	2	0	0	0	0	0	0	0	1	0	0	0	0	1	0	0	0	0
GCA_001783715	d_Bacteria;p_SAR324;c_SAR324;o_XYD2-FULL-50-16;f_XYD2-FULL-50-16;g_XYC1-FULL-56-13;s_XYC1-FULL-56-13 sp001783715	0	0	0	0	0	0	1	1	1	1	1	0	0	1	1	1	1	1	1	1	0	1	0	0	0	0	0	0	0	0	0	0	0	0	0	0	0	0	1	0	0	1	0
GCA_001783695	d_Bacteria;p_SAR324;c_SAR324;o_XYD2-FULL-50-16;f_XYD2-FULL-50-16;g_XYD2-FULL-50-16;s_XYD2-FULL-50-16 sp001783695	0	0	0	0	0	0	1	1	1	1	1	0	1	1	1	1	1	1	1	1	0	1	0	0	0	1	0	0	0	0	0	0	0	0	0	0	0	0	0	0	0	1	0
GCA_004297825	d_Bacteria;p_Spirochaetota;c_UBA4802;o_UBA4802;f_UBA5368;g_FW300-bin19;s_FW300-bin19 sp004297825	0	0	0	0	0	0	1	0	0	0	0	0	0	1	1	0	1	1	1	0	0	0	0	0	0	2	0	0	0	0	0	0	0	0	0	0	0	0	0	0	0	0	0
GCA_002407865	d_Bacteria;p_Spirochaetota;c_UBA4802;o_UBA4802;f_UBA5368;g_UBA5368;s_UBA5368 sp002407865	0	0	0	0	0	0	1	0	0	1	0	0	0	1	1	0	1	1	1	0	0	1	0	0	0	1	0	0	0	0	0	0	0	0	0	0	0	0	0	0	0	0	0
GCA_002450905	d_Bacteria;p_Spirochaetota;c_UBA6919;o_UBA6919;f_UBA6919;g_UBA6919;s_UBA6919 sp002450905	1	1	1	1	1	1	1	1	1	0	1	0	1	0	1	1	1	1	0	0	0	0	0	0	0	0	0	0	0	0	1	0	0	0	0	1	0	1	0	0	0	0	0
GCA_004195025	d_Bacteria;p_SZUA-79;c_SZUA-79;o_Acidulodesulfobacterales;f_Acidulodesulfobacteraceae;g_Acididesulfobacter;s_Acididesulfobacter diazotrophicus	1	1	1	0	1	1	1	1	0	1	0	0	0	0	1	1*	1	0	0	0	0	0	0	0	0	1	0	0	0	0	0	0	0	0	0	0	0	1	0	0	0	0	0
GCA_004195035	d_Bacteria;p_SZUA-79;c_SZUA-79;o_Acidulodesulfobacterales;f_Acidulodesulfobacteraceae;g_Acidulodesulfobacterium;s_Acidulodesulfobacterium ferriphilum	1	1	1	0	1	1	1	1	0	1	0	0	1	0	1	1*	1	0	0	0	0	0	0	0	0	0	0	0	0	0	1	0	0	0	0	0	0	1	0	0	0	0	0
GCA_008534395	d_Bacteria;p_SZUA-79;c_SZUA-79;o_Acidulodesulfobacterales;f_Acidulodesulfobacteraceae;g_Acidulodesulfobacterium_A;s_Acidulodesulfobacterium_A acidiphilum	1	1	1	0	1	1	1	1	0	1	0	0	1	0	1	1*	1	0	0	0	0	0	0	0	0	0	0	0	0	0	0	0	0	0	0	0	0	1	0	0	1	0	0
GCA_003232385	d_Bacteria;p_SZUA-79;c_SZUA-79;o_Acidulodesulfobacterales;f_Acidulodesulfobacteraceae;g_QIJE01;s_QIJE01 sp003232385	1	1	1	0	1	1	1	1	0	1	0	0	1	0	1	0	1	0	0	0	0	0	0	0	0	0	0	0	0	0	0	0	0	0	0	0	0	1	0	0	0	0	0
GCF_003057965	d_Bacteria;p_Thermodesulfobiota;c_Thermodesulfobiia;o_Thermodesulfobiales;f_Thermodesulfobiaceae;g_Thermodesulfobium;s_Thermodesulfobium acidiphilum	1	1	1	1	1	1	1	1	1	1	0	0	0	0	1	0	0	0	0	0	0	0	0	0	0	0	0	0	0	0	0	0	0	0	0	0	0	0	1	0	1	0	0
GCF_000212395	d_Bacteria;p_Thermodesulfobiota;c_Thermodesulfobiia;o_Thermodesulfobiales;f_Thermodesulfobiaceae;g_Thermodesulfobium;s_Thermodesulfobium narugense	1	1	1	1	1	1	1	1	1	1	0	0	0	0	1	0	0	0	0	0	0	0	0	0	0	0	0	0	0	0	0	0	0	0	0	0	0	0	1	0	1	0	0
GCA_001873945	d_Bacteria;p_UBA9089;c_CG2-30-40-21;o_CG2-30-40-21;f_CG2-30-40-21;g_CG2-30-40-21;s_CG2-30-40-21 sp001873945	1	1	1	1	1	1	1	1	1	1	0	0	0	1	1	1	1	1	0	0	0	0	0	0	0	1	0	0	0	0	0	0	0	0	0	0	0	0	0	0	0	0	0
GCA_005239945	d_Bacteria;p_UBA9089;c_CG2-30-40-21;o_CG2-30-40-21;f_SBAY01;g_SBAY01;s_SBAY01 sp005239945	1	1	1	1	1	1	1	1	1	1	0	0	0	1	1	1	1	1	0	0	0	1	0	0	0	1	0	0	0	0	0	0	0	0	0	0	0	0	0	0	1	0	0
GCA_002705125	d_Bacteria;p_Verrucomicrobiota;c_Verrucomicrobiae;o_Verrucomicrobiales;f_DEV007;g_EC70;s_EC70 sp002705125	0	0	0	0	0	0	1	1	0	0	1	0	1	0	0	1	1	0	0	0	0	1	0	0	0	0	0	0	0	0	0	0	0	0	0	0	0	0	0	0	0	1	1
GCA_002838945	d_Bacteria;p_Zixibacteria;c_MSB-5A5;o_GN15;f_PGXB01;g_PGXB01;s_PGXB01 sp002838945	1	1	1	1	1	1	1	1	1	1	0	0	0	1	1	1	1	1	1	0	0	1	0	0	0	1	0	0	0	0	0	0	0	0	0	0	0	0	0	0	0	0	0
GCA_003641425	d_Bacteria;p_Zixibacteria;c_MSB-5A5;o_GN15;f_PGXB01;g_PGXB01;s_PGXB01 sp003641425	1	1	1	1	1	1	1	1	1	1	0	0	0	1	0	0	1	1	1	0	0	1	0	0	0	1	0	0	0	0	0	0	0	0	0	0	0	0	0	0	0	0	0
* Sequences that were not detected by the custom-made DsrL pHMM, but have been previously described in literature (Hausmann et al., 2018; Löffler et al., 2020)

## Sheet: Table_S2
Table S2. Overview of commonly applied primer sets that target dsrAB genes either encoding reductive and or oxidative bacterial-type DsrAB.
Name	Previous name	Gene	Sequence (5′-3′)1	Length (nt)	Deg.	Reference
Primer that target reductive-type dsrAB:
DSR187F1	DSR1F	dsrA	ACHCACTGGAAGCACG	16	3	Modified from Wagner et al., 1998
DSR187F2	–	dsrA	ACYCAYTGGAARCATG	16	8	Modified from Zverlov et al., 2005
DSR187F3	DSR1Fa	dsrA	ACCCAYTGGAAACACG	16	2	Loy et al., 2004
DSR187F4	–	dsrA	ACGCAYTGGAAGCACG	16	2	Modified from Wagner et al., 1998
DSR187F5	–	dsrA	GGHCACTGGAAACATG	16	3	Modified from Pester et al., 2010
DSR187F6	–	dsrA	ACTYACTGGAAACACG	16	2	Modified from Loy et al., 2004
DSR187F7	–	dsrA	GGGCAYTGGAAACACG	16	2	Modified from Pester et al., 2010
DSR187F8	–	dsrA	GGBCACTGGAAGCACG	16	3	Modified from Loy et al., 2004
DSR187F9	–	dsrA	GGMCACTGGAAACACG	16	2	Modified from Pester et al. 2010
DSR187F10	–	dsrA	GCTCACTGGAARCACG	16	2	Modified from Pester et al., 2010
DSR187F11	–	dsrA	GTYCACTGGAAACACG	16	2	Modified from Pester et al., 2010
DSR187F12	–	dsrA	ACACACTGGAAACATG	16	1	Modified from Zverlov et al., 2005
DSR187F13	–	dsrA	GGMCATTGGAAGCATG	16	2	Modified from Pester et al., 2010
DSR187F14	–	dsrA	ACATACTGGAAGCAYG	16	2	Pelikan et al., 2015
DSR187F15	–	dsrA	GGACACTGGAAGCATG	16	1	Modified from Pester et al., 2010
DSR187F16	–	dsrA	ACCTACTGGAAGCATG	16	1	Modified from Zverlov et al., 2005
DSR187F17	–	dsrA	GTGCACTGGAAGCACG	16	1	Modified from Pester et al., 2010
DSR187F18	–	dsrA	GGTCATTGGAAACACG	16	1	Modified from Pester et al., 2010
DSR187F19	–	dsrA	GGTTACTGGAAACACG	16	1	Modified from Pester et al., 2010
DSR187F20	DSR1Fh	dsrA	GGCTATTGGAAGCACG	16	1	Pester et al., 2010
DSR187F21	DSR1Ff	dsrA	AGCCACTGGAAACACG	16	1	Pester et al., 2010
DSR187F22	–	dsrA	ACGCACTGGAAACACG	16	1	Modified from Wagner et al., 1998
DSR187F23	–	dsrA	TACCACTGGAAACACG	16	1	Modified from Wagner et al., 1998
DSR190F1	–	dsrA	CACTGGAARCAYGGYG	16	8	Pelikan et al., 2015
DSR190F4	–	dsrA	CATTGGAAACAYGGYG	16	4	Pelikan et al., 2015
DSR190F5	–	dsrA	YACTGGAAGCATGGAG	16	2	Pelikan et al., 2015
DSR190F3	–	dsrA	CATTGGAAGCATGGWG	16	2	Pelikan et al., 2015
DSR190F2	–	dsrA	CACTGGAAGCACGGAG	16	1	Pelikan et al., 2015
DSR190F6	–	dsrA	CATTGGAAGCAYGGCG	16	2	Pelikan et al., 2015
DSR190F7	–	dsrA	TACTGGAAACACGGCG	16	1	Pelikan et al., 2015
DSR190F8	–	dsrA	TACTGGAAGCAYGGTG	16	2	Pelikan et al., 2015
DSR190F10	–	dsrA	TATTGGAAGCACGGTG	16	1	Pelikan et al., 2015
DSR190F11	–	dsrA	CAGTGGGGATTCGGTG	16	1	Pelikan et al., 2015
DSR916R1	–	dsrA	NNATRCARTGCATRCA	16	128	Pelikan et al., 2015
DSR916R2	–	dsrA	NNAGACAGTRCATGCA	16	32	Pelikan et al., 2015
DSR916R3	–	dsrA	NNAGGCAGYGCATGCA	16	32	Pelikan et al., 2015
DSR916R4	–	dsrA	NNATRCAGTTCATGCA	16	16	Pelikan et al., 2015
DSR916R5	–	dsrA	NNATGCAGTGKATGCA	16	16	Pelikan et al., 2015
DSR916R6	–	dsrA	NNAGGCAATGCATGCA	16	32	Pelikan et al., 2015
DSR916R7	–	dsrA	NNAGACAATGCATGCA	16	32	Pelikan et al., 2015
DSR916R8	–	dsrA	NNATGCAGTGSGTGCA	16	32	Pelikan et al., 2015
DSR916R9	–	dsrA	NNATRTAGTGCATGCA	16	32	Pelikan et al., 2015
DSR916R10	–	dsrA	NNAGACATCTCATACA	16	16	Pelikan et al., 2015
DSR1762F1	DSR1728FmixA	dsrB	CAYACCCAGGGNTGG	15	8	Steger et al., 2011
DSR1762F4	DSR1728FmixD	dsrB	CACACDCAGGGNTGG	15	12	Steger et al., 2011
DSR1762F2	DSR1728FmixB	dsrB	CAYACBCAAGGNTGG	15	24	Steger et al., 2011
DSR1762F3	DSR1728FmixC	dsrB	CATACDCAGGGHTGG	15	9	Steger et al., 2011
DSR1762F5	DSR1728FmixE	dsrB	CATACHCAGGGNTAY	15	24	Steger et al., 2011
DSR1762F6	–	dsrB	CACACSCAGGGKTAY	15	8	Pelikan et al., 2015
DSR1762F7	–	dsrB	CACACBCAGGGMTAC	15	6	Pelikan et al., 2015
DSR1762F8	–	dsrB	CACACHCAGGGCTAT	15	3	Pelikan et al., 2015
DSR1762F9	–	dsrB	CACACCCAGGGWTTC	15	2	Pelikan et al., 2015
DSR1762F10	–	dsrB	CAYACACAAGGATGG	15	2	Pelikan et al., 2015
DSR2107R1	dsrB 4RSI1a–f	dsrB	CAGTTDCCRCARTACAT	17	12	Modified from Lever et al., 2013
DSR2107R2	–	dsrB	CAGTTACCRCAGAACAT	17	2	Modified from Lever et al., 2013
DSR2107R3	–	dsrB	CAGTTGSCGCAGAACAT	17	2	Modified from Lever et al., 2013
DSR2107R4	–	dsrB	CAGTTYCCGCAGAACAT	17	2	Pelikan et al., 2015
DSR2107R5	–	dsrB	CAGTTKCCACAGAACAT	17	2	Modified from Lever et al., 2013
DSR2107R6	–	dsrB	CAATTWCCACAGAACAT	17	2	Pelikan et al., 2015
DSR2107R7	–	dsrB	CAGTTGCCGCAAAACAT	17	1	Pelikan et al., 2015
DSR2107R8	–	dsrB	CAGGCACCGCAGAACAT	17	1	Pelikan et al., 2015
DSR2107R9	–	dsrB	CAGTTAGCGCACATCAT	17	1	Pelikan et al., 2015
DSR2107R10	–	dsrB	CAATTGGCACAGTACAT	17	1	Pelikan et al., 2015
DSR2107R11	–	dsrB	CAATTTCCGCAGTACAT	17	1	Pelikan et al., 2015
DSR2107R12	–	dsrB	CAATTGCCGCAGAACAT	17	1	Pelikan et al., 2015
DSR2107R13	–	dsrB	CAGTTGGCACAATACAT	17	1	Pelikan et al., 2015
DSR2113R1	DSR4R	dsrB	GTGTARCAGTTNCCGCA	17	8	Modified from Wagner et al., 1998
DSR2113R2	–	dsrB	GTRTARCAGTTACCACA	17	4	Modified from Zverlov et al., 2005
DSR2113R3	–	dsrB	GTATARCAGTTDCCGCA	17	6	Modified from Wagner et al., 1998
DSR2113R4	–	dsrB	GTGAAGCAGTTKCCGCA	17	2	Modified from Pester et al., 2010
DSR2113R5	–	dsrB	GTRTAGCAATTGCCGCA	17	2	Modified from Pester et al., 2010
DSR2113R6	–	dsrB	GTGTAACARTTTCCACA	17	2	Modified from Loy et al., 2004
DSR2113R7	–	dsrB	GTGTAGCAGTTKCCACA	17	2	Modified from Loy et al., 2004
DSR2113R8	–	dsrB	GTGTAGCAGGCACCGCA	17	1	Pelikan et al., 2015
DSR2113R9	–	dsrB	GAATAGCAGTTACCGCA	17	1	Pelikan et al., 2015
DSR2113R10	–	dsrB	GTGAAACAATTTCCGCA	17	1	Modified from Pester et al., 2010
DSR2113R11	–	dsrB	GAGAAGCAGTTGGCGCA	17	1	Modified from Pester et al., 2010
DSR2113R12	–	dsrB	GAGAAACAGTTACCGCA	17	1	Modified from Pester et al., 2010
DSR2113R13	–	dsrB	GTATAGCAGTTTCCACA	17	1	Modified from Loy et al., 2004
DSR2113R14	–	dsrB	GAAAAGCAGTTACCACA	17	1	Modified from Zverlov et al., 2005
DSR2113R15	–	dsrB	GTGTAGCAATTACCACA	17	1	Modified from Zverlov et al., 2005
DSR2113R16	–	dsrB	GTAAAGCAATTGGCACA	17	1	Pelikan et al., 2015
DSR2113R17	–	dsrB	GTAAAACAGTTGGCACA	17	1	Pelikan et al., 2015
DSR2113R18	–	dsrB	ACGGTACAGTTAGCGCA	17	1	Pelikan et al., 2015
DSR620F	1FI	dsrA	CAGGAYGARCTKCACCG	17	8	Dhillon et al., 2003
DSR1754R	1RI	dsrB	CCCTGGGTRTGRAYRAT	17	16	Dhillon et al., 2003
DSR407R	DSR-R	dsrA	GTGGMRCCGTGCAKRTTGG	19	16	Kondo et al., 2004
DSR1734F	DSRp2060F	dsrB	CAACATCGTYCAYACCCAGGG	21	4	Geets et al., 2006
DSR395AF	–	dsrA	GCAYGGCKCCACCGGYGA	18	8	Giloteaux et al., 2010
DSR619AF	–	dsrA	GYCCGGCVTTCCCSTACAA	19	12	Giloteaux et al., 2010
DSR1905BR	–	dsrB	RTGHACSGCGCCGCACAT	18	12	Giloteaux et al., 2010
DSR1926BR	–	dsrB	VAGRATRGCGATRTCGGA	18	24	Giloteaux et al., 2010
DSRA290F	–	dsrA	CGGCGTTGCGCATTTYCAYACVVT	24	36	Pereyra et al., 2010
DSR626R	dsrA_660R	dsrA	GCCGGACGATGCAGHTCRTCCTGRWA	26	24	Ben-Dov et al., 2007
Primer that target oxidative-type dsrAB:
rDSR1Fa	–	dsrA	AARGGNTAYTGGAARG	16	32	Loy et al., 2009
rDSR1Fb	–	dsrA	TTYGGNTAYTGGAARG	16	32	Loy et al., 2009
rDSR1Fc	–	dsrA	ATGGGNTAYTGGAARG	16	16	Loy et al., 2009
rDSR4Ra	–	dsrB	CCRAARCAIGCNCCRCA	17	128	Loy et al., 2009
rDSR4Rb	–	dsrB	GGRWARCAIGCNCCRCA	17	256	Loy et al., 2009
1) Inosine was replaced by N for primer match analysis

## Sheet: Table_S3
Table S3. Coverage of dsrAB primers targeting reductive (DSR mixes) or oxidative (rDSR mixes) bacterial-type DsrAB. Coverages are provided as full match or with the tolerance of one mismatch (1 MM). The number of analyzed dsrA and dsrB sequences are indicated behind the respective phyla and were depending on the completeness of the respective gene sequences at the primer binding sites. If phyla e…
	Coverage of dsrA genes in database (%)								Coverage of dsrB genes in database (%)
Phylum (no. of dsrA/dsrB genes)	DSR187f mix		DSR190f mix		DSR916r mix		rDSR1f mix		DSR1762f mix		DSR2107r mix		DSR2113r mix		rDSR4r mix
	Match	1 MM	Match	1 MM	Match	1 MM	Match	1 MM	Match	1 MM	Match	1 MM	Match	1 MM	Match	1 MM
Reductive bacterial type:
AABM5-125-24 (2/2)	0	100	100	100	100	100	0	0	100	100	50	100	0	100	0	0
Acidobacteriota (19/19)	52.6316	100	78.9474	100	100	100	21.0526	42.1053	100	100	57.8947	84.2105	73.6842	78.9474	0	0
Actinomycetota (4/4)	0	75	0	75	75	75	0	75	100	100	100	100	50	75	0	25
Armatimonadota (1/1)	0	100	100	100	100	100	0	0	100	100	100	100	0	100	0	0
Bacillota_B (46/47)	65.2174	93.4783	84.7826	93.4783	93.4783	95.6522	19.5652	26.087	91.4894	100	95.7447	100	74.4681	97.8723	0	0
LA-dsrAB of Actinomycetota (9/10)	77.7778	100	88.8889	100	55.5556	100	11.1111	11.1111	100	100	90	100	90	100	0	0
Bacillota_C (6/6)	66.6667	83.3333	83.3333	100	83.3333	100	16.6667	33.3333	100	100	50	66.6667	50	50	0	0
Bacillota_E (1/1)	100	100	100	100	100	100	0	0	100	100	100	100	100	100	0	0
Bacteroidota (5/5)	20	100	80	100	100	100	0	40	100	100	0	100	0	80	0	0
Bdellovibrionota (1/1)	0	0	0	0	100	100	0	0	100	100	0	0	0	0	0	0
Campylobacterota (1/3)	0	0	100	100	100	100	100	100	66.6667	100	0	66.6667	100	100	0	0
CG2-30-53-67 (1/1)	100	100	0	100	100	100	0	0	100	100	100	100	0	0	0	0
Chloroflexota (6/6)	33.3333	83.3333	100	100	100	100	0	0	100	100	83.3333	100	83.3333	100	0	0
Deferribacterota (1/1)	0	0	0	0	100	100	0	100	100	100	0	0	0	100	0	0
Desulfobacterota (310/315)	86.4516	98.3871	94.8387	99.0323	98.3871	99.6774	8.3871	12.2581	98.7302	100	94.9206	100	95.873	100	0	0.31746
LA-dsrAB of Bacillota (42/42)	85.7143	97.619	97.619	100	100	100	9.52381	11.9048	88.0952	97.619	95.2381	100	95.2381	100	0	0
LA-dsrAB of Nitrospirota (2/2)	100	100	100	100	100	100	0	0	100	100	0	100	0	100	0	0
Desulfobacterota_F (5/5)	80	100	100	100	100	100	20	20	100	100	80	100	0	100	0	0
Desulfobacterota_G (5/5)	80	100	80	100	80	100	0	0	100	100	20	80	20	60	0	0
LA-dsrAB of Halobacteriota (18/19)	61.1111	88.8889	77.7778	94.4444	100	100	0	5.55556	94.7368	100	100	100	94.7368	100	0	5.26316
Myxococcota (4/4)	100	100	100	100	100	100	0	25	100	100	50	75	75	75	0	0
Myxococcota_B (1/1)	100	100	100	100	100	100	0	0	100	100	100	100	100	100	0	100
Nitrospinota (1/1)	100	100	100	100	100	100	0	0	100	100	0	100	0	100	0	0
Nitrospirota (40/42)	37.5	80	60	95	90	97.5	25	45	97.619	97.619	92.8571	97.619	26.1905	95.2381	0	0
OLB16 (1/1)	100	100	100	100	100	100	0	0	100	100	0	0	0	0	0	0
RBG-13-61-14 (1/1)	0	100	100	100	100	100	0	0	100	100	100	100	100	100	0	0
SAR324 (2/2)	100	100	100	100	0	100	0	0	100	100	0	0	0	0	0	100
Spirochaetota (2/2)	100	100	50	100	50	100	0	0	100	100	100	100	50	100	0	0
SZUA-79 (4/4)	75	100	50	100	100	100	25	25	100	100	0	0	0	75	0	0
Thermodesulfobiota (2/2)	100	100	100	100	0	0	50	50	100	100	100	100	100	100	0	0
UBA9089 (2/2)	100	100	50	100	100	100	0	0	100	100	0	100	50	50	0	0
Zixibacteria (2/2)	0	50	50	100	100	100	50	50	100	100	100	100	0	50	0	0
Oxidative bacterial type:
Actinomycetota (2/2)	0	0	0	0	100	100	0	0	100	100	0	0	0	0	0	0
Bacteroidota (26/27)	0	0	0	0	73.0769	100	88.4615	92.3077	92.5926	100	0	0	0	0	100	100
CG2-30-53-67 (1/1)	0	0	0	0	100	100	0	0	100	100	0	0	0	0	0	0
CG2-30-70-394 (2/1)	0	0	0	0	100	100	100	100	100	100	0	0	0	0	100	100
Desulfobacterota (8/8)	0	0	0	0	100	100	37.5	37.5	62.5	100	0	0	0	0	100	100
Myxococcota (1/1)	0	0	0	0	100	100	0	0	100	100	0	0	0	0	100	100
Myxococcota_B (1/1)	0	0	0	0	100	100	100	100	100	100	0	0	0	0	100	100
Nitrospinota (2/2)	0	0	0	0	100	100	0	0	50	100	0	0	0	0	0	0
Nitrospirota (2/2)	0	0	0	0	100	100	0	50	100	100	0	0	0	0	50	50
Pseudomonadota (365/355)	0.273973	4.65753	0.273973	0.273973	82.7397	100	67.6712	75.0685	94.3662	100	0	1.12676	0	0.84507	96.0563	97.1831
Alphaproteobacteria (63/63)	0	1.5873	0	0	96.8254	100	44.4444	50.7937	100	100	0	1.5873	0	0	95.2381	100
Gammaproteobacteria (287/277)	0.348432	5.57491	0.348432	0.348432	79.0941	100	74.216	82.23	92.7798	100	0	1.08303	0	1.08303	99.278	99.639
Magnetococcia (15/15)	0	0	0	0	93.3333	100	40	40	100	100	0	0	0	0	40	40
SAR324 (4/4)	0	0	0	0	25	100	100	100	100	100	0	0	0	0	100	100
Spirochaetota (1/1)	0	0	0	0	0	100	0	100	100	100	0	0	0	0	100	100
Verrucomicrobiota (1/1)	0	0	0	0	100	100	100	100	100	100	0	0	0	0	100	100
Reductive archaeal type:
Hydrothermarchaeota (4/4)	0	0	0	0	0	100	0	25	0	0	0	75	0	0	0	0
Methylomirabilota (4/5)	0	0	0	0	25	100	0	0	0	0	0	0	0	0	0	0
Thermoplasmatota (2/2)	0	0	0	0	0	50	0	0	0	0	0	0	0	0	0	0
Thermoproteota (32/34)	12.5	12.5	12.5	15.625	3.125	37.5	0	9.375	5.88235	5.88235	8.82353	11.7647	8.82353	11.7647	0	2.94118
Note that MAG GCA_003599855 (p_Actinomycetota), GCA_003598065 (p_Myxococcota_B), GCA_001873285 (p_CG2-30-53-67), GCA_001750925 (f_Desulfocapsaceae), GCA_001750995 (f_Desulfocapsaceae), GCF_005116575 (f_Desulfocapsaceae), GCF_005116645 (f_Desulfocapsaceae) and GCA_010646885 (f_Desulfocapsaceae) contain both oxidative and reductive bacterial-type dsrAB.
